# Supplementary material for: Foliar infections by Botrytis cinerea modulate the tomato root volatilome and microbiome
Source: FEMS Microbiol Ecol. 2025 Apr 18;101(5):fiaf042. doi: 10.1093/femsec/fiaf042 (PMC12023855; doi:10.1093/femsec/fiaf042)
Supplement: fiaf042_Supplemental_Files [file fiaf042_supplemental_files.zip]

Archive with 8 entries (8 files):
- Description of Supplementary Data.docx
- revised_Supplementary Figures.docx
- revised_Supplementary Table.docx
- Supplementary Data 1.xlsx
- Supplementary Data 2.xlsx
- Supplementary Data 3.xlsx
- Supplementary Data 4.xlsx
- Supplementary Data 5.xlsx
