# Supplementary material for: Foliar infections by Botrytis cinerea modulate the tomato root volatilome and microbiome
Source: FEMS Microbiol Ecol. 2025 Apr 18;101(5):fiaf042. doi: 10.1093/femsec/fiaf042 (PMC12023855; doi:10.1093/femsec/fiaf042)
Supplement: fiaf042_Supplemental_Files [file fiaf042_supplemental_files.zip › Supplementary Data 1.xlsx]

## Sheet: total mass_feature
No	mass_feature
1	43.0172mz/1.67min
2	62.0170mz/1.73min
3	78.9999mz/1.79min
4	44.9965mz/1.97min
5	55.0171mz/2.00min
6	57.0678mz/2.02min
7	57.0325mz/2.06min
8	132.0162mz/2.18min
9	58.0406mz/2.43min
10	41.0379mz/2.51min
11	84.0550mz/2.53min
12	84.0552mz/2.54min
13	147.0628mz/2.55min
14	147.0628mz/2.56min
15	78.0451mz/2.61min
16	78.0449mz/2.66min
17	77.0054mz/2.68min
18	44.9790mz/2.70min
19	61.0063mz/2.71min
20	61.0066mz/2.72min
21	77.0223mz/2.75min
22	29.0379mz/2.79min
23	58.0405mz/2.80min
24	58.0403mz/2.80min
25	58.0043mz/2.90min
26	75.0233mz/2.92min
27	75.0230mz/2.92min
28	54.0333mz/3.08min
29	55.0526mz/3.24min
30	93.9888mz/3.33min
31	73.0268mz/3.38min
32	67.0413mz/3.41min
33	193.0104mz/3.60min
34	91.0522mz/3.62min
35	92.0597mz/3.62min
36	55.0518mz/3.64min
37	92.0596mz/3.71min
38	91.0527mz/3.73min
39	60.0194mz/3.76min
40	87.0418mz/3.85min
41	55.0533mz/3.89min
42	55.0527mz/3.92min
43	87.0421mz/3.98min
44	56.0607mz/4.08min
45	72.0556mz/4.17min
46	95.0113mz/4.33min
47	95.0112mz/4.60min
48	57.0684mz/4.62min
49	97.0263mz/4.91min
50	91.0522mz/5.02min
51	91.0524mz/5.16min
52	60.0194mz/5.25min
53	55.0527mz/5.48min
54	104.0592mz/5.59min
55	72.0555mz/5.66min
56	42.0452mz/5.88min
57	93.0662mz/6.21min
58	57.0687mz/6.34min
59	58.0402mz/6.53min
60	109.0279mz/6.68min
61	60.0194mz/6.85min
62	43.0528mz/7.04min
63	103.0406mz/7.08min
64	53.0371mz/7.13min
65	118.0395mz/7.27min
66	114.0289mz/7.32min
67	67.0525mz/7.34min
68	78.0444mz/7.59min
69	79.0511mz/7.63min
70	119.0829mz/7.72min
71	57.0685mz/7.75min
72	67.0522mz/7.80min
73	79.0520mz/7.89min
74	91.0523mz/8.05min
75	91.0524mz/8.23min
76	105.0321mz/8.41min
77	137.0679mz/8.72min
78	57.0326mz/8.85min
79	67.0527mz/8.97min
80	73.0293mz/9.06min
81	68.0254mz/9.10min
82	138.0654mz/9.58min
83	105.0330mz/9.77min
84	55.0525mz/9.83min
85	60.0196mz/9.89min
86	55.0527mz/9.99/9.98min
87	57.0326mz/10.29min
88	120.0190mz/10.39min
89	67.0529mz/10.51min
90	135.0115mz/10.93min
91	60.0194mz/11.31min
92	55.0524mz/11.46min
93	58.0400mz/11.75min
94	67.0526mz/11.97min
95	104.0258mz/12.10min
96	103.0380mz/12.37min
97	87.0426mz/12.67min
98	85.0276mz/12.72min
99	153.0671mz/13.06min
100	57.0685mz/13.19min
101	67.0527mz/13.33min
102	112.0865mz/13.55min
103	167.0825mz/13.73min
104	93.0672mz/13.83min
105	85.0281mz/14.11min
106	55.0531mz/14.16min
107	55.0529mz/14.37min
108	58.0403mz/14.42min
109	57.0687mz/14.46min
110	67.0527mz/14.63min
111	170.0700mz/14.78min
112	102.0442mz/14.95min
113	91.0523mz/15.02min
114	91.0524mz/15.26min
115	85.0281mz/15.41min
116	149.0216mz/15.58min
117	57.0687mz/15.67min
118	183.0772mz/15.69min
119	105.0668mz/15.72min
120	73.0454mz/15.81min
121	67.0528mz/15.85min
122	91.0524mz/16.07min
123	105.0341mz/16.16min
124	91.0527mz/16.20min
125	57.0686mz/16.40min
126	91.0525mz/16.45min
127	141.0678mz/16.55min
128	67.0528mz/16.58min
129	197.1292mz/16.64min
130	57.0690mz/16.81min
131	99.0786mz/16.89min
132	105.1324mz/16.89min
133	67.0528mz/17.00min
134	182.1048mz/17.08min
135	91.0528mz/17.14min
136	115.0523mz/17.15min
137	167.0821mz/17.21min
138	57.0689mz/17.28min
139	91.0526mz/17.33min
140	104.0593mz/17.48min
141	91.0525mz/17.58min
142	73.0454mz/17.66min
143	91.0523mz/17.71min
144	91.0524mz/17.72min
145	77.0349mz/17.81min
146	98.9830mz/17.84min
147	57.0687mz/17.90min
148	178.0744mz/17.94min
149	105.0667mz/18.01min
150	68.0587mz/18.10min
151	105.0347mz/18.17min
152	67.0529mz/18.28min
153	186.0642mz/18.48min
154	67.0526mz/18.53min
155	149.0215mz/18.57min
156	203.0813mz/18.68min
157	95.0836mz/18.73min
158	55.0533mz/18.75min
159	57.0686mz/18.93min
160	58.0403mz/18.96min
161	105.0660mz/19.08min
162	87.0424mz/19.18min
163	125.0035mz/19.32min
164	149.0213mz/19.53min
165	73.0306mz/19.56min
166	204.0892mz/19.87min
167	57.0687mz/19.92min
168	134.0575mz/20.03min
169	67.0526mz/20.14min
170	191.1740mz/20.29min
171	113.0940mz/20.63min
172	55.0530mz/20.73min
173	57.0688mz/20.86min
174	85.0279mz/20.95min
175	87.0243mz/21.50min
176	91.0527mz/21.58min
177	57.0689mz/21.76min
178	73.0448mz/21.83min
179	73.0446mz/21.85min
180	148.0271mz/22.22min
181	57.0688mz/22.63min
182	99.1147mz/22.63min
183	185.0359mz/22.80min
184	77.0351mz/22.81min
185	99.0430mz/23.08min
186	99.0421mz/23.08min
187	73.0446mz/23.13min
188	57.0689mz/23.46min
189	57.0688mz/24.26min

## Sheet: soil-healthy pimpi
mass_feature	p.value
57.0678mz/2.02min	0.025946
57.0684mz/4.62min	0.023237
91.0522mz/5.02min	2.7394e-07
91.0524mz/5.16min	0.013761
93.0662mz/6.21min	1.1733e-05
58.0402mz/6.53min	2.47e-05
109.0279mz/6.68min	0.011346
60.0194mz/6.85min	0.020679
43.0528mz/7.04min	0.012379
103.0406mz/7.08min	0.014222
53.0371mz/7.13min	0.034829
67.0525mz/7.34min	0.045466
78.0444mz/7.59min	0.0048113
57.0685mz/7.75min	0.011339
67.0522mz/7.80min	0.013286
105.0321mz/8.41min	0.037375
137.0679mz/8.72min	0.021264
68.0254mz/9.10min	0.033949
55.0525mz/9.83min	3.1198e-06
55.0527mz/9.99/9.98min	0.0001034
120.0190mz/10.39min	0.00090034
58.0400mz/11.75min	0.016155
67.0527mz/13.33min	0.01933
85.0281mz/14.11min	0.00056972
55.0531mz/14.16min	0.021343
55.0529mz/14.37min	0.012523
67.0527mz/14.63min	0.011092
85.0281mz/15.41min	0.013586
67.0528mz/15.85min	0.006575
91.0525mz/16.45min	2.3638e-05
67.0528mz/16.58min	0.0095752
57.0690mz/16.81min	0.0055688
67.0528mz/17.00min	0.00091672
182.1048mz/17.08min	0.04135
115.0523mz/17.15min	0.018298
57.0689mz/17.28min	0.0025179
91.0523mz/17.71min	1.3225e-05
77.0349mz/17.81min	0.010999
105.0667mz/18.01min	1.6284e-05
67.0529mz/18.28min	0.034966
95.0836mz/18.73min	0.013592
55.0530mz/20.73min	0.011054
57.0688mz/22.63min	0.018712
57.0689mz/23.46min	0.0077701
57.0688mz/24.26min	0.013758

## Sheet: soil-healthy money
mass_feature	p.value
57.0678mz/2.02min	0.040317
147.0628mz/2.56min	0.025798
58.0403mz/2.80min	0.048919
93.0662mz/6.21min	0.00024202
57.0687mz/6.34min	0.031443
58.0402mz/6.53min	0.031013
60.0194mz/6.85min	0.030349
103.0406mz/7.08min	0.027354
57.0685mz/7.75min	0.039702
67.0522mz/7.80min	0.031069
91.0524mz/8.23min	0.024825
55.0525mz/9.83min	0.024323
55.0527mz/9.99/9.98min	0.029155
120.0190mz/10.39min	0.00012936
60.0194mz/11.31min	0.036145
103.0380mz/12.37min	0.00067857
85.0276mz/12.72min	0.036117
55.0529mz/14.37min	0.026919
67.0527mz/14.63min	0.032376
91.0524mz/15.26min	0.02504
67.0528mz/15.85min	0.038672
91.0527mz/16.20min	0.035335
91.0525mz/16.45min	3.5374e-05
67.0528mz/16.58min	0.034743
57.0690mz/16.81min	0.04223
99.0786mz/16.89min	0.038179
67.0528mz/17.00min	0.0099692
91.0528mz/17.14min	0.029199
115.0523mz/17.15min	0.033196
91.0525mz/17.58min	8.3596e-05
105.0667mz/18.01min	0.00013096
68.0587mz/18.10min	0.02495
95.0836mz/18.73min	0.03995
58.0403mz/18.96min	0.024754
67.0526mz/20.14min	0.027009
113.0940mz/20.63min	0.035739
55.0530mz/20.73min	0.035833
85.0279mz/20.95min	0.025995
57.0689mz/21.76min	0.010822
57.0688mz/22.63min	0.00024876
57.0689mz/23.46min	0.00021405
57.0688mz/24.26min	0.0012841

## Sheet: soil-stressed pimpi
mass_feature	p.value
132.0162mz/2.18min	0.023245
58.0406mz/2.43min	0.016116
41.0379mz/2.51min	2.1346e-05
87.0421mz/3.98min	0.018144
91.0522mz/5.02min	1.1783e-09
91.0524mz/5.16min	0.01078
93.0662mz/6.21min	0.0043422
58.0402mz/6.53min	8.348e-06
60.0194mz/6.85min	0.015928
103.0406mz/7.08min	0.011403
114.0289mz/7.32min	0.00021826
67.0525mz/7.34min	0.014341
78.0444mz/7.59min	1.2133e-07
57.0685mz/7.75min	1.4874e-05
67.0522mz/7.80min	0.00026352
79.0520mz/7.89min	0.0012444
91.0524mz/8.23min	0.0013833
67.0527mz/8.97min	0.016333
105.0330mz/9.77min	1.1961e-06
55.0527mz/9.99/9.98min	0.012063
120.0190mz/10.39min	0.0022493
60.0194mz/11.31min	0.011343
55.0524mz/11.46min	2.4614e-05
58.0400mz/11.75min	8.937e-05
67.0526mz/11.97min	0.018338
103.0380mz/12.37min	0.040014
85.0276mz/12.72min	0.01798
67.0527mz/13.33min	0.0024165
85.0281mz/14.11min	0.0059163
67.0527mz/14.63min	0.024517
91.0524mz/15.26min	0.010257
85.0281mz/15.41min	0.011599
67.0528mz/15.85min	0.011613
91.0524mz/16.07min	0.038591
91.0527mz/16.20min	0.017153
57.0686mz/16.40min	0.010387
91.0525mz/16.45min	6.3638e-06
67.0528mz/16.58min	0.0074116
57.0690mz/16.81min	0.010285
105.1324mz/16.89min	0.015725
99.0786mz/16.89min	0.020283
67.0528mz/17.00min	0.018107
182.1048mz/17.08min	0.0030616
115.0523mz/17.15min	0.027159
57.0689mz/17.28min	0.023925
91.0526mz/17.33min	0.010825
91.0525mz/17.58min	1.1406e-07
77.0349mz/17.81min	0.00022359
105.0667mz/18.01min	2.6788e-05
67.0526mz/18.53min	0.020056
149.0215mz/18.57min	0.031909
95.0836mz/18.73min	0.02795
149.0213mz/19.53min	0.022381
55.0530mz/20.73min	0.010161
85.0279mz/20.95min	0.012275
91.0527mz/21.58min	0.012497
57.0689mz/21.76min	0.049764
57.0688mz/22.63min	0.0010414
99.0430mz/23.08min	0.014417
57.0689mz/23.46min	0.0034291
57.0688mz/24.26min	0.012249

## Sheet: soil-stressed money
mass_feature	p.value
43.0172mz/1.67min	0.03801
93.0662mz/6.21min	6.4479e-05
103.0406mz/7.08min	0.00082901
118.0395mz/7.27min	0.0032309
78.0444mz/7.59min	4.4059e-08
57.0685mz/7.75min	3.4647e-06
67.0522mz/7.80min	7.6836e-05
79.0520mz/7.89min	2.9197e-05
91.0524mz/8.23min	0.00061588
105.0321mz/8.41min	0.045027
105.0330mz/9.77min	6.9016e-06
55.0525mz/9.83min	0.015417
120.0190mz/10.39min	0.0002619
103.0380mz/12.37min	0.0001399
67.0527mz/14.63min	0.039928
91.0524mz/15.26min	0.010715
105.0668mz/15.72min	0.010445
73.0454mz/15.81min	0.041814
67.0528mz/15.85min	0.019183
91.0524mz/16.07min	0.02319
91.0527mz/16.20min	0.014542
91.0525mz/16.45min	0.010417
67.0528mz/16.58min	0.048657
105.1324mz/16.89min	4.4883e-06
67.0528mz/17.00min	0.0074592
115.0523mz/17.15min	0.033913
91.0525mz/17.58min	0.010947
105.0667mz/18.01min	1.7599e-06
57.0688mz/22.63min	0.020422
57.0689mz/23.46min	0.012332
57.0688mz/24.26min	0.011082

## Sheet: merged_final mass feature
No	mass_feature
1	43.0172mz/1.67min
2	57.0678mz/2.02min
3	132.0162mz/2.18min
4	58.0406mz/2.43min
5	41.0379mz/2.51min
6	147.0628mz/2.56min
7	58.0405mz/2.80min
8	87.0421mz/3.98min
9	57.0684mz/4.62min
10	91.0522mz/5.02min
11	91.0524mz/5.16min
12	93.0662mz/6.21min
13	57.0687mz/6.34min
14	58.0402mz/6.53min
15	109.0279mz/6.68min
16	60.0194mz/6.85min
17	43.0528mz/7.04min
18	103.0406mz/7.08min
19	53.0371mz/7.13min
20	118.0395mz/7.27min
21	114.0289mz/7.32min
22	67.0525mz/7.34min
23	78.0444mz/7.59min
24	57.0685mz/7.75min
25	67.0522mz/7.80min
26	79.0520mz/7.89min
27	91.0524mz/8.23min
28	105.0321mz/8.41min
29	137.0679mz/8.72min
30	67.0527mz/8.97min
31	68.0254mz/9.10min
32	105.0330mz/9.77min
33	55.0525mz/9.83min
34	55.0527mz/9.98min
35	120.0190mz/10.39min
36	60.0194mz/11.31min
37	55.0524mz/11.46min
38	58.0400mz/11.75min
39	67.0526mz/11.97min
40	103.0380mz/12.37min
41	85.0276mz/12.72min
42	67.0527mz/13.33min
43	85.0281mz/14.11min
44	55.0531mz/14.16min
45	55.0529mz/14.37min
46	67.0527mz/14.63min
47	91.0524mz/15.26min
48	85.0281mz/15.41min
49	105.0668mz/15.72min
50	73.0454mz/15.81min
51	67.0528mz/15.85min
52	91.0524mz/16.07min
53	91.0527mz/16.20min
54	57.0686mz/16.40min
55	91.0525mz/16.45min
56	67.0528mz/16.58min
57	57.0690mz/16.81min
58	105.1324mz/16.89min
59	99.0786mz/16.89min
60	67.0528mz/17.00min
61	182.1048mz/17.08min
62	91.0528mz/17.14min
63	115.0523mz/17.15min
64	57.0689mz/17.28min
65	91.0526mz/17.33min
66	91.0525mz/17.58min
67	91.0523mz/17.71min
68	77.0349mz/17.81min
69	105.0667mz/18.01min
70	68.0587mz/18.10min
71	67.0529mz/18.28min
72	67.0526mz/18.53min
73	149.0215mz/18.57min
74	95.0836mz/18.73min
75	58.0403mz/18.96min
76	149.0213mz/19.53min
77	67.0526mz/20.14min
78	113.0940mz/20.63min
79	55.0530mz/20.73min
80	85.0279mz/20.95min
81	91.0527mz/21.58min
82	57.0689mz/21.76min
83	57.0688mz/22.63min
84	99.0430mz/23.08min
85	57.0689mz/23.46min
86	57.0688mz/24.26min
