# Supplementary material for: Foliar infections by Botrytis cinerea modulate the tomato root volatilome and microbiome
Source: FEMS Microbiol Ecol. 2025 Apr 18;101(5):fiaf042. doi: 10.1093/femsec/fiaf042 (PMC12023855; doi:10.1093/femsec/fiaf042)
Supplement: fiaf042_Supplemental_Files [file fiaf042_supplemental_files.zip › Supplementary Data 2.xlsx]

## Sheet: healthy Pimpi - healthy Money
mass_feature	p.value	log2(FC)	compound identity	difference
78.0444mz/7.59min	0.0047885	20.585	Terpinene	encriched in healthy S.pimpinellifolium
57.0684mz/4.62min	0.023237	4.7487	5-Methyl-3-hexanone	encriched in healthy S.pimpinellifolium
55.0531mz/14.16min	0.00016561	3.7119	Pentadecene	encriched in healthy S.pimpinellifolium
137.0679mz/8.72min	0.021264	3.4178	2-Methoxy-3-isopropylpyrazine	encriched in healthy S.pimpinellifolium
91.0522mz/5.02min	2.7394e-07	2.5865	1,3,5-Cyclooctatriene	encriched in healthy S.pimpinellifolium
109.0279mz/6.68min	0.011346	2.4381	5-Methyl-2-furancarboxaldehyde	encriched in healthy S.pimpinellifolium
68.0254mz/9.10min	0.0058138	2.236	Levoglucosenone	encriched in healthy S.pimpinellifolium
93.0662mz/6.21min	0.0018814	2.0546	Alpha-pinene	encriched in healthy S.pimpinellifolium
57.0689mz/17.28min	0.01701	2.0149	2-Hexyl-1-decanol	encriched in healthy S.pimpinellifolium
91.0523mz/17.71min	0.0081076	1.8313	(Z)6-Pentadecen-1-ol	encriched in healthy S.pimpinellifolium
67.0528mz/17.00min	0.025581	1.4903	Pentadecanal	encriched in healthy S.pimpinellifolium
105.0667mz/18.01min	0.04524	-1.4983	Unknown_1810	enriched in healthy S.lycopersicum
91.0525mz/17.58min	0.039506	-1.5288	1-Ethyldecylbenzene	enriched in healthy S.lycopersicum
103.0380mz/12.37min	0.0083348	-2.1078	Triacetin	enriched in healthy S.lycopersicum

## Sheet: healthy Pimpi - stressed Pimpi
mass_feature	p.value	log2(FC)	compound identity	difference
118.0395mz/7.27min	0.033688	7.0663	Benzofuran	enriched in infected S.pimpinellifolium
91.0524mz/8.23min	0.00096289	5.8989	n-Butylbenzene	enriched in infected S.pimpinellifolium
55.0524mz/11.46min	0.00042348	3.8355	1,12-Tridecadiene	enriched in infected S.pimpinellifolium
79.0520mz/7.89min	0.0072729	3.5452	Benzyl alcohol	enriched in infected S.pimpinellifolium
99.0430mz/23.08min	0.0063603	2.9324	Unknown_2324	enriched in infected S.pimpinellifolium
103.0380mz/12.37min	0.04948	2.3752	Triacetin	enriched in infected S.pimpinellifolium
105.0330mz/9.77min	0.0093276	2.2976	Benzoic acid	enriched in infected S.pimpinellifolium
105.0667mz/18.01min	0.022752	1.5688	Unknown_1810	enriched in infected S.pimpinellifolium
91.0525mz/17.58min	0.015441	1.5056	1-Ethyldecylbenzene	enriched in infected S.pimpinellifolium
182.1048mz/17.08min	0.023624	0.96634	Unknown_1723	enriched in infected S.pimpinellifolium
91.0522mz/5.02min	0.0099863	0.41976	1,3,5-Cyclooctatriene	enriched in infected S.pimpinellifolium
68.0254mz/9.10min	0.0077319	-1.3694	Levoglucosenone	depleted in infected S.pimpinellifolium
91.0523mz/17.71min	0.0038688	-2.5831	(Z)6-Pentadecen-1-ol	depleted in infected S.pimpinellifolium
43.0528mz/7.04min	0.039518	-3.6291	3-Octanone	depleted in infected S.pimpinellifolium
57.0684mz/4.62min	0.044416	-5.5949	5-Methyl-3-hexanone	depleted in infected S.pimpinellifolium

## Sheet: healthy Money - stressed Money
mass_feature	p.value	log2(FC)	compound_identity	difference
78.0444mz/7.59min	1.1892e-09	21.311	Terpinene	enriched in infected S.lycopersicum
79.0520mz/7.89min	2.9197e-05	3.6878	Benzyl alcohol	enriched in infected S.lycopersicum
55.0531mz/14.16min	0.00076899	3.2446	Pentadecene	enriched in infected S.lycopersicum
118.0395mz/7.27min	0.0032309	7.4791	Benzofuran	enriched in infected S.lycopersicum
91.0524mz/8.23min	0.004896	4.6509	n-Butylbenzene	enriched in infected S.lycopersicum
99.0786mz/16.89min	0.01221	-2.3714	1-Methyldecylbenzene	depleted in infected S.lycopersicum
113.0940mz/20.63min	0.018063	-3.2441	Unknown_2073	depleted in infected S.lycopersicum
147.0628mz/2.56min	0.019557	-3.0911	Unknown_687	depleted in infected S.lycopersicum

## Sheet: stressed Pimpi- stressed Money
mass_feature	p.value	log2(FC)	difference
1,12-Tridecadiene/11.46min	3.8745e-06	3.5435	enriched in infected S.pimpinellifolium
Unknown_1003/7.32min	4.791e-05	4.3279	enriched in infected S.pimpinellifolium
1-Methyldecylbenzene/16.89min	0.0095265	3.2908	enriched in infected S.pimpinellifolium
2-Ethyl-1-hexanol/7.75min	0.012592	0.98755	enriched in infected S.pimpinellifolium
Octanal/7.34min	0.013518	0.74735	enriched in infected S.pimpinellifolium
unknown_955/6.53min	0.015591	1.557	enriched in infected S.pimpinellifolium
Unknown_1678/16.58min	0.020781	1.2356	enriched in infected S.pimpinellifolium
Undecanone/11.75min	0.03406	1.5602	enriched in infected S.pimpinellifolium
Unknown_1410/13.33min	0.038569	0.66096	enriched in infected S.pimpinellifolium
Bis(2-methylpropyl) 1,2-benzenedicarboxylate/18.57min	0.040354	1.3878	enriched in infected S.pimpinellifolium
Unknown_1860/18.53min	0.040962	1.5148	enriched in infected S.pimpinellifolium
Unknown_683/2.51min	0.042896	1.2853	enriched in infected S.pimpinellifolium
Unknown_1959/19.53min	0.044639	1.4531	enriched in infected S.pimpinellifolium
5-Methyl-3-hexanone/4.62min	0.047203	2.5902	enriched in infected S.pimpinellifolium

## Sheet: healthy Pimpi-stressed Money
mass_feature	p.value	log2(FC)	compound_identity	difference
57.0684mz/4.62min	0.011193	4.7487	5-Methyl-3-hexanone	enriched in healthy S.pimpinellifolium
43.0528mz/7.04min	0.0053126	2.5034	3-Octanone	enriched in healthy S.pimpinellifolium
93.0662mz/6.21min	0.00081848	1.8384	Alpha-pinene	enriched in healthy S.pimpinellifolium
57.0689mz/17.28min	0.01634	1.6845	2-Hexyl-1-decanol	enriched in healthy S.pimpinellifolium
85.0281mz/14.11min	0.049776	1.5688	Unknown_1471	enriched in healthy S.pimpinellifolium
58.0402mz/6.53min	0.032094	1.4187	unknown_955	enriched in healthy S.pimpinellifolium
53.0371mz/7.13min	0.011558	0.84622	2-Octanone	enriched in healthy S.pimpinellifolium
95.0836mz/18.73min	0.045851	0.8056	9-Octadecyne	enriched in healthy S.pimpinellifolium
67.0528mz/16.58min	0.030676	0.75217	Unknown_1678	enriched in healthy S.pimpinellifolium
105.0667mz/18.01min	0.035843	-1.1546	Unknown_1810/	enriched in infected S.lycopersicum
105.1324mz/16.89min	0.041315	-1.4496	1-Methyldecylbenzene	enriched in infected S.lycopersicum
103.0380mz/12.37min	0.0024232	-2.2697	Triacetin	enriched in infected S.lycopersicum
105.0330mz/9.77min	0.0082507	-2.4557	Benzoic acid	enriched in infected S.lycopersicum
79.0520mz/7.89min	0.0017411	-2.9527	Benzyl alcohol	enriched in infected S.lycopersicum
91.0524mz/8.23min	0.00034436	-6.5174	n-Butylbenzene	enriched in infected S.lycopersicum
118.0395mz/7.27min	0.0010966	-7.4791	Benzofuran	enriched in infected S.lycopersicum

## Sheet: healthy Money-stressed Pimpi
mass_feature	p.value	log2(FC)	compound_identity	difference
91.0522mz/5.02min	1.1783e-09	-2.4804	1,3,5-Cyclooctatriene	depleted in infected S.lycopersicum
78.0444mz/7.59min	1.2455e-09	-21.278	Terpinene	depleted in infected S.lycopersicum
41.0379mz/2.51min	2.1346e-05	-3.546	Unknown_683	depleted in infected S.lycopersicum
79.0520mz/7.89min	0.0012444	-4.9615	Benzyl alcohol	depleted in infected S.lycopersicum
55.0524mz/11.46min	0.014792	-1.8469	1,12-Tridecadiene	depleted in infected S.lycopersicum
58.0400mz/11.75min	0.016491	-1.0717	Undecanone	depleted in infected S.lycopersicum
91.0524mz/8.23min	0.01694	-4.0324	n-Butylbenzene	depleted in infected S.lycopersicum
114.0289mz/7.32min	0.022829	-2.1174	Unknown_1003	depleted in infected S.lycopersicum

## Sheet: uniqe_massfeature_pairwise data
compound_name	RT	RI calculated	RI NIST library	class of compound
Unknown_683/2.51min	2.51	683	NA	unknown
unknown_687/2.56min	2.56	687	NA	unknown
5-Methyl-3-hexanone/4.62min	4.62	838	855	ketone
1,3,5-Cyclooctatriene/5.02min	5.02	863	898	alkene
α-pinene/6.21min	6.21	935	937	monoterpene
unknown_955/6.53min	6.53	955	NA	unknown
5-Methyl-2-furancarboxaldehyde/6.68min	6.68	964	964	aldeyde
3-Octanone/7.04min	7.04	986	986	ketone
2-Octanone/7.13min	7.13	991	989	ketone
Benzofuran/7.27min	7.27	1000	1000	furan
Unknown_1003/7.32min	7.32	1003	NA	unknown
Octanal/7.34min	7.34	1004	1011	aldehyde
Terpinene/7.59min	7.59	1019	1017	monoterpene
2-Ethyl-1-hexanol/7.75min	7.75	1029	1030	alcohol
Benzyl alcohol/7.89min	7.89	1038	1036	alcohol
n-Butylbenzene/8.23min	8.23	1054	1064	aromatic hydrocarbon
2-Methoxy-3-isopropylpyrazine/8.72min	8.72	1090	1097	pyrazine
Levoglucosenone/9.10min	9.1	1114	1113	ketone
Benzoic acid/9.77min	9.77	1157	1161	carboxylic acid
1,12-Tridecadiene/11.46min	11.46	1273	1275	alkene
Undecanone/11.75min	11.75	1293	1293	ketone
Triacetin/12.37min	12.37	1338	1350	ester
Unknown_1410/13.33min	13.33	1410	NA	unknown
Unknown_1471/14.11min	14.11	1471	NA	unknown
Pentadecene/14.16min	14.16	1475	1491	alkene
Unknown_1678/16.58min	16.58	1678	NA	unknown
1-Methyldecylbenzene/16.89min	16.89	1706	1708	aromatic hydrocarbon
Pentadecanal/17.00min	17	1716	1714	aldehyde
Unknown_1723/17.08min	17.08	1723	NA	NA
2-Hexyl-1-decanol/17.28min	17.28	1742	1796	alcohol
1-Ethyldecylbenzene/17.58min	17.58	1769	1766	aromatic hydrocarbon
(Z)6-Pentadecen-1-ol/17.71min	17.71	1781	1763	alcohol
Unknown_1810/18.01min	18.01	1810	NA	unknown
Unknown_1860/18.53min	18.53	1860	NA	unknown
Bis(2-methylpropyl) 1,2-benzenedicarboxylate/18.57min	18.57	1864	1870	ester
9-Octadecyne/18.73min	18.73	1879	1872	alkyne
Unknown_1959/19.53min	19.53	1959	NA	unknown
Unknown_2073/20.63min	20.63	2073	NA	unknown
Unknown_2324/23.08min	23.08	2324	NA	unknown
