# Supplementary material for: Foliar infections by Botrytis cinerea modulate the tomato root volatilome and microbiome
Source: FEMS Microbiol Ecol. 2025 Apr 18;101(5):fiaf042. doi: 10.1093/femsec/fiaf042 (PMC12023855; doi:10.1093/femsec/fiaf042)
Supplement: fiaf042_Supplemental_Files [file fiaf042_supplemental_files.zip › Supplementary Data 3.xlsx]

## Sheet: healthy pimpi-stressed pimpi
ASV_id	baseMean	log2FoldChange	lfcSE	stat	pvalue	padj	Kingdom	Phylum	Class	Order	Family	Genus	contrast
ASV135	36.5994	8.81961	1.77189	4.9775	6.44096e-07	1.19963e-05	Bacteria	Proteobacteria	Gammaproteobacteria	Enterobacterales	Erwiniaceae	Pantoea	enriched in rhizoplane of infected Pimpi
ASV261	17.7023	7.76961	1.22428	6.34628	2.20589e-10	8.21694e-09	Bacteria	Proteobacteria	Gammaproteobacteria	Burkholderiales	Comamonadaceae	NA	enriched in rhizoplane of infected Pimpi
ASV443	11.4781	7.14755	2.48129	2.88058	0.00396943	0.0281641	Bacteria	Actinobacteriota	Actinobacteria	Streptomycetales	Streptomycetaceae	Streptomyces	enriched in rhizoplane of infected Pimpi
ASV615	8.57186	6.71333	1.2863	5.21912	1.79773e-07	4.46436e-06	Bacteria	Proteobacteria	Gammaproteobacteria	Burkholderiales	Comamonadaceae	Pelomonas	enriched in rhizoplane of infected Pimpi
ASV61	118.133	2.66939	0.703517	3.79436	0.000148025	0.00200507	Bacteria	Cyanobacteria	Cyanobacteriia	Cyanobacteriales	Nostocaceae	Cylindrospermum PCC-7417	enriched in rhizoplane of infected Pimpi
ASV3	608.408	-1.281	0.433877	-2.95246	0.00315251	0.0234862	Bacteria	Proteobacteria	Gammaproteobacteria	Pseudomonadales	Pseudomonadaceae	Pseudomonas	depleted in rhizoplane of infected Pimpi
ASV73	109.256	-1.71422	0.524072	-3.27096	0.00107182	0.00939414	Bacteria	Proteobacteria	Gammaproteobacteria	Enterobacterales	Erwiniaceae	Pantoea	depleted in rhizoplane of infected Pimpi
ASV6	485.119	-4.7057	1.16638	-4.03446	5.47274e-05	0.000815438	Bacteria	Proteobacteria	Gammaproteobacteria	Enterobacterales	Enterobacteriaceae	NA	depleted in rhizoplane of infected Pimpi
ASV9	378.622	-4.78658	1.70401	-2.809	0.00496955	0.032194	Bacteria	Proteobacteria	Gammaproteobacteria	Enterobacterales	Enterobacteriaceae	NA	depleted in rhizoplane of infected Pimpi
ASV59	129.358	-5.26275	1.49257	-3.52596	0.000421951	0.00449076	Bacteria	Proteobacteria	Gammaproteobacteria	Enterobacterales	Enterobacteriaceae	Enterobacter	depleted in rhizoplane of infected Pimpi
ASV455	4.49138	-5.39095	1.94284	-2.77477	0.00552405	0.0342951	Bacteria	Proteobacteria	Gammaproteobacteria	Burkholderiales	Burkholderiaceae	Burkholderia-Caballeronia-Paraburkholderia	depleted in rhizoplane of infected Pimpi
ASV678	5.1966	-5.5977	1.95607	-2.8617	0.0042137	0.0285382	Bacteria	Proteobacteria	Gammaproteobacteria	Burkholderiales	Oxalobacteraceae	Duganella	depleted in rhizoplane of infected Pimpi
ASV378	5.41849	-5.66196	1.87991	-3.01182	0.0025969	0.0203652	Bacteria	Proteobacteria	Gammaproteobacteria	Burkholderiales	Oxalobacteraceae	Massilia	depleted in rhizoplane of infected Pimpi
ASV390	6.65064	-5.9555	1.18557	-5.02332	5.07846e-07	1.08099e-05	Bacteria	Proteobacteria	Gammaproteobacteria	Burkholderiales	Oxalobacteraceae	Massilia	depleted in rhizoplane of infected Pimpi
ASV379	6.86044	-5.99939	1.88452	-3.18352	0.00145498	0.012044	Bacteria	Proteobacteria	Gammaproteobacteria	Burkholderiales	Oxalobacteraceae	Duganella	depleted in rhizoplane of infected Pimpi
ASV186	7.38367	-6.10745	1.84447	-3.31122	0.000928911	0.00865049	Bacteria	Proteobacteria	Alphaproteobacteria	Rhizobiales	Devosiaceae	Devosia	depleted in rhizoplane of infected Pimpi
ASV351	8.00131	-6.22518	1.45525	-4.27775	1.88792e-05	0.000312555	Bacteria	Proteobacteria	Gammaproteobacteria	Burkholderiales	Oxalobacteraceae	Massilia	depleted in rhizoplane of infected Pimpi
ASV317	8.1464	-6.24794	1.16947	-5.34255	9.16504e-08	2.73118e-06	Bacteria	Proteobacteria	Gammaproteobacteria	Burkholderiales	Oxalobacteraceae	Duganella	depleted in rhizoplane of infected Pimpi
ASV515	11.5297	-6.75105	1.98884	-3.39446	0.000687635	0.0068305	Bacteria	Bacteroidota	Bacteroidia	Flavobacteriales	Flavobacteriaceae	Flavobacterium	depleted in rhizoplane of infected Pimpi
ASV375	13.0437	-6.92645	1.9576	-3.53823	0.000402813	0.00449076	Bacteria	Proteobacteria	Gammaproteobacteria	Pseudomonadales	Pseudomonadaceae	Pseudomonas	depleted in rhizoplane of infected Pimpi
ASV259	14.7804	-7.10698	1.90904	-3.72281	0.000197018	0.00244631	Bacteria	Proteobacteria	Gammaproteobacteria	Pseudomonadales	Pseudomonadaceae	Pseudomonas	depleted in rhizoplane of infected Pimpi
ASV367	15.883	-7.21181	1.10275	-6.53982	6.15908883827043e-11	3.05901e-09	Bacteria	Proteobacteria	Gammaproteobacteria	Burkholderiales	Oxalobacteraceae	Massilia	depleted in rhizoplane of infected Pimpi
ASV177	18.5458	-7.43684	1.06688	-6.97064	3.15503289307048e-12	2.3505e-10	Bacteria	Actinobacteriota	Actinobacteria	Micromonosporales	Micromonosporaceae	Actinoplanes	depleted in rhizoplane of infected Pimpi
ASV119	25.4088	-22.696	3.02739	-7.49689	6.53502138172331e-14	9.73718185876773e-12	Bacteria	Proteobacteria	Gammaproteobacteria	Pseudomonadales	Pseudomonadaceae	Pseudomonas	depleted in rhizoplane of infected Pimpi

## Sheet: healthy money-stressed money
ASV_id	baseMean	log2FoldChange	lfcSE	stat	pvalue	padj	Kingdom	Phylum	Class	Order	Family	Genus	contrast
ASV375	15.8227	21.6515	3.02865	7.14889	8.74818812167143e-13	6.82358673490372e-11	Bacteria	Proteobacteria	Gammaproteobacteria	Pseudomonadales	Pseudomonadaceae	Pseudomonas	enriched in the rhizoplane of infected Money
ASV198	52.0006	9.32939	1.6844	5.53871	3.04702e-08	3.96113e-07	Bacteria	Proteobacteria	Gammaproteobacteria	Enterobacterales	Erwiniaceae	Pantoea	enriched in the rhizoplane of infected Money
ASV74	39.7633	8.94143	1.9526	4.57923	4.66682e-06	4.85349e-05	Bacteria	Proteobacteria	Gammaproteobacteria	Burkholderiales	Oxalobacteraceae	Duganella	enriched in the rhizoplane of infected Money
ASV261	23.9804	8.21397	1.19202	6.8908	5.54787554780962e-12	2.16367e-10	Bacteria	Proteobacteria	Gammaproteobacteria	Burkholderiales	Comamonadaceae	NA	enriched in the rhizoplane of infected Money
ASV493	18.3787	7.82711	1.78074	4.39543	1.10556e-05	0.000101451	Bacteria	Actinobacteriota	Actinobacteria	Micrococcales	Microbacteriaceae	Leifsonia	enriched in the rhizoplane of infected Money
ASV201	16.5333	7.66692	1.09635	6.99312	2.68840036938841e-12	1.39797e-10	Bacteria	Proteobacteria	Gammaproteobacteria	Burkholderiales	Oxalobacteraceae	Duganella	enriched in the rhizoplane of infected Money
ASV180	12.9966	7.3322	1.38126	5.30834	1.10629e-07	1.23272e-06	Bacteria	Proteobacteria	Gammaproteobacteria	Burkholderiales	Oxalobacteraceae	Duganella	enriched in the rhizoplane of infected Money
ASV496	8.68781	6.75249	1.63051	4.14134	3.45288e-05	0.000299249	Bacteria	Actinobacteriota	Actinobacteria	Frankiales	Nakamurellaceae	Nakamurella	enriched in the rhizoplane of infected Money
ASV776	8.66565	6.74222	1.71666	3.92753	8.58221e-05	0.000637535	Bacteria	Actinobacteriota	Actinobacteria	Micrococcales	Microbacteriaceae	Leifsonia	enriched in the rhizoplane of infected Money
ASV615	5.33353	6.03618	1.73543	3.4782	0.000504793	0.00342381	Bacteria	Proteobacteria	Gammaproteobacteria	Burkholderiales	Comamonadaceae	Pelomonas	enriched in the rhizoplane of infected Money
ASV20	108.021	-1.79955	0.442821	-4.06384	4.82721e-05	0.00039634	Bacteria	Bacteroidota	Bacteroidia	Flavobacteriales	Weeksellaceae	Chryseobacterium	depleted in the rhizoplane of infected Money
ASV226	4.99194	-5.6236	1.8647	-3.01582	0.00256289	0.0166588	Bacteria	Actinobacteriota	Actinobacteria	Micrococcales	Intrasporangiaceae	Pedococcus-Phycicoccus	depleted in the rhizoplane of infected Money
ASV455	7.28798	-6.18323	1.06422	-5.81012	6.24288e-09	8.85354e-08	Bacteria	Proteobacteria	Gammaproteobacteria	Burkholderiales	Burkholderiaceae	Burkholderia-Caballeronia-Paraburkholderia	depleted in the rhizoplane of infected Money
ASV141	8.09863	-6.32404	1.40164	-4.51187	6.42578e-06	6.26513e-05	Bacteria	Proteobacteria	Gammaproteobacteria	Pseudomonadales	Pseudomonadaceae	Pseudomonas	depleted in the rhizoplane of infected Money
ASV73	8.41707	-6.38062	1.79001	-3.56457	0.000364458	0.00258434	Bacteria	Proteobacteria	Gammaproteobacteria	Enterobacterales	Erwiniaceae	Pantoea	depleted in the rhizoplane of infected Money
ASV642	8.99478	-6.48051	1.0973	-5.90589	3.50738e-09	5.47151e-08	Bacteria	Bacteroidota	Bacteroidia	Flavobacteriales	Flavobacteriaceae	Flavobacterium	depleted in the rhizoplane of infected Money
ASV378	10.6951	-6.72332	1.08921	-6.17267	6.71443e-10	1.49989e-08	Bacteria	Proteobacteria	Gammaproteobacteria	Burkholderiales	Oxalobacteraceae	Massilia	depleted in the rhizoplane of infected Money
ASV454	12.5169	-6.95073	1.07998	-6.43597	1.2269e-10	3.82792e-09	Bacteria	Proteobacteria	Alphaproteobacteria	Sphingomonadales	Sphingomonadaceae	Sphingomonas	depleted in the rhizoplane of infected Money
ASV259	16.0134	-7.30752	2.73907	-2.66788	0.00763318	0.0457991	Bacteria	Proteobacteria	Gammaproteobacteria	Pseudomonadales	Pseudomonadaceae	Pseudomonas	depleted in the rhizoplane of infected Money
ASV243	22.622	-7.80621	1.29292	-6.03764	1.5638e-09	3.04941e-08	Bacteria	Proteobacteria	Gammaproteobacteria	Xanthomonadales	Xanthomonadaceae	Stenotrophomonas	depleted in the rhizoplane of infected Money
ASV9	29.5136	-8.1893	2.91368	-2.81064	0.00494434	0.0308527	Bacteria	Proteobacteria	Gammaproteobacteria	Enterobacterales	Enterobacteriaceae	NA	depleted in the rhizoplane of infected Money
ASV119	60.03	-9.21205	1.53472	-6.00244	1.94377e-09	3.3692e-08	Bacteria	Proteobacteria	Gammaproteobacteria	Pseudomonadales	Pseudomonadaceae	Pseudomonas	depleted in the rhizoplane of infected Money
ASV6	61.4348	-9.24686	2.29501	-4.02912	5.59869e-05	0.000436697	Bacteria	Proteobacteria	Gammaproteobacteria	Enterobacterales	Enterobacteriaceae	NA	depleted in the rhizoplane of infected Money
ASV78	113.336	-10.1305	1.90239	-5.32511	1.00891e-07	1.21069e-06	Bacteria	Cyanobacteria	Cyanobacteriia	Cyanobacteriales	Phormidiaceae	Tychonema CCAP 1459-11B	depleted in the rhizoplane of infected Money
ASV33	195.303	-10.9151	1.7684	-6.1723	6.73027e-10	1.49989e-08	Bacteria	Proteobacteria	Gammaproteobacteria	Enterobacterales	Yersiniaceae	Rahnella1	depleted in the rhizoplane of infected Money
ASV50	87.9548	-24.3908	3.02654	-8.05896	7.69454407555033e-16	1.20034887578585e-13	Bacteria	Proteobacteria	Gammaproteobacteria	Enterobacterales	Enterobacteriaceae	Enterobacter	depleted in the rhizoplane of infected Money

## Sheet: healthy pimpi-healthy money
ASV _id	baseMean	log2FoldChange	lfcSE	stat	pvalue	padj	Kingdom	Phylum	Class	Order	Family	Genus	contrast
ASV59	149.78	10.777	1.65247	6.52175	6.94905e-11	2.65801e-09	Bacteria	Proteobacteria	Gammaproteobacteria	Enterobacterales	Enterobacteriaceae	Enterobacter	enriched in rhizoplane of healthy Pimpi
ASV201	19.0916	7.8056	1.00155	7.79352	6.5169e-15	9.97085e-13	Bacteria	Proteobacteria	Gammaproteobacteria	Burkholderiales	Oxalobacteraceae	Duganella	enriched in rhizoplane of healthy Pimpi
ASV367	19.0641	7.80248	1.04566	7.46181	8.53421e-14	4.35245e-12	Bacteria	Proteobacteria	Gammaproteobacteria	Burkholderiales	Oxalobacteraceae	Massilia	enriched in rhizoplane of healthy Pimpi
ASV375	15.6272	7.51523	1.9432	3.86745	0.000109981	0.0016827	Bacteria	Proteobacteria	Gammaproteobacteria	Pseudomonadales	Pseudomonadaceae	Pseudomonas	enriched in rhizoplane of healthy Pimpi
ASV515	14.1605	7.37536	1.97306	3.73803	0.000185469	0.00236473	Bacteria	Bacteroidota	Bacteroidia	Flavobacteriales	Flavobacteriaceae	Flavobacterium	enriched in rhizoplane of healthy Pimpi
ASV74	12.7845	7.22309	1.16434	6.20361	5.5182e-10	1.40714e-08	Bacteria	Proteobacteria	Gammaproteobacteria	Burkholderiales	Oxalobacteraceae	Duganella	enriched in rhizoplane of healthy Pimpi
ASV180	8.40596	6.62007	1.76545	3.74978	0.000176987	0.00236473	Bacteria	Proteobacteria	Gammaproteobacteria	Burkholderiales	Oxalobacteraceae	Duganella	enriched in rhizoplane of healthy Pimpi
ASV65	94.6062	3.60141	1.20702	2.98372	0.00284764	0.0227914	Bacteria	Proteobacteria	Gammaproteobacteria	Burkholderiales	Oxalobacteraceae	Herbaspirillum	enriched in rhizoplane of healthy Pimpi
ASV73	108.59	3.4597	0.858773	4.02866	5.6096e-05	0.000953632	Bacteria	Proteobacteria	Gammaproteobacteria	Enterobacterales	Erwiniaceae	Pantoea	enriched in rhizoplane of healthy Pimpi
ASV141	55.4472	2.47128	0.707967	3.49068	0.000481799	0.00460721	Bacteria	Proteobacteria	Gammaproteobacteria	Pseudomonadales	Pseudomonadaceae	Pseudomonas	enriched in rhizoplane of healthy Pimpi
ASV41	93.7866	2.3894	0.887254	2.69303	0.00708063	0.0492425	Bacteria	Proteobacteria	Gammaproteobacteria	Pseudomonadales	Pseudomonadaceae	Pseudomonas	enriched in rhizoplane of healthy Pimpi
ASV72	70.293	0.778678	0.262193	2.96987	0.00297927	0.0227914	Bacteria	Proteobacteria	Gammaproteobacteria	Burkholderiales	Burkholderiaceae	Burkholderia-Caballeronia-Paraburkholderia	enriched in rhizoplane of healthy Pimpi
ASV140	37.8435	-1.02245	0.284147	-3.59833	0.000320271	0.00363272	Bacteria	Proteobacteria	Alphaproteobacteria	Caulobacterales	Caulobacteraceae	Asticcacaulis	enriched in rhizoplane of healthy Money
ASV133	40.8516	-1.15765	0.330229	-3.50561	0.000455567	0.00460721	Bacteria	Proteobacteria	Gammaproteobacteria	Burkholderiales	Comamonadaceae	NA	enriched in rhizoplane of healthy Money
ASV17	147.255	-2.08218	0.679103	-3.06607	0.00216893	0.0184359	Bacteria	Cyanobacteria	Cyanobacteriia	Cyanobacteriales	Phormidiaceae	Tychonema CCAP 1459-11B	enriched in rhizoplane of healthy Money
ASV226	5.24678	-5.76551	1.87327	-3.07779	0.00208544	0.0184359	Bacteria	Actinobacteriota	Actinobacteria	Micrococcales	Intrasporangiaceae	Pedococcus-Phycicoccus	enriched in rhizoplane of healthy Money
ASV224	8.00063	-6.37382	1.77611	-3.58864	0.000332406	0.00363272	Bacteria	Actinobacteriota	Actinobacteria	Micrococcales	Intrasporangiaceae	NA	enriched in rhizoplane of healthy Money
ASV642	9.57272	-6.63874	1.12657	-5.89287	3.79537e-09	8.2956e-08	Bacteria	Bacteroidota	Bacteroidia	Flavobacteriales	Flavobacteriaceae	Flavobacterium	enriched in rhizoplane of healthy Money
ASV135	26.5473	-8.10629	2.85751	-2.83684	0.00455625	0.0331955	Bacteria	Proteobacteria	Gammaproteobacteria	Enterobacterales	Erwiniaceae	Pantoea	enriched in rhizoplane of healthy Money
ASV78	117.502	-10.2525	1.87659	-5.46337	4.67172e-08	8.93466e-07	Bacteria	Cyanobacteria	Cyanobacteriia	Cyanobacteriales	Phormidiaceae	Tychonema CCAP 1459-11B	enriched in rhizoplane of healthy Money
ASV33	207.329	-11.0712	1.75435	-6.31073	2.77721e-10	8.49827e-09	Bacteria	Proteobacteria	Gammaproteobacteria	Enterobacterales	Yersiniaceae	Rahnella1	enriched in rhizoplane of healthy Money
ASV250	24.1872	-22.7539	3.02753	-7.51564	5.66323e-14	4.33237e-12	Bacteria	Proteobacteria	Gammaproteobacteria	Enterobacterales	Yersiniaceae	Serratia	enriched in rhizoplane of healthy Money

## Sheet: stressed pimpi-stressed money
ASV_id	baseMean	log2FoldChange	lfcSE	stat	pvalue	padj	Kingdom	Phylum	Class	Order	Family	Genus	contrast
ASV314	10.9425	21.034	3.02941	6.94327	3.83119e-12	1.83897e-10	Bacteria	Proteobacteria	Gammaproteobacteria	Burkholderiales	Oxalobacteraceae	Duganella	enriched in rhizoplane of infected Pimpi
ASV159	48.3755	9.09077	2.41873	3.75849	0.000170941	0.00246155	Bacteria	Actinobacteriota	Actinobacteria	Micrococcales	Micrococcaceae	Glutamicibacter	enriched in rhizoplane of infected Pimpi
ASV73	22.006	7.95363	1.13846	6.9863	2.82235e-12	1.83897e-10	Bacteria	Proteobacteria	Gammaproteobacteria	Enterobacterales	Erwiniaceae	Pantoea	enriched in rhizoplane of infected Pimpi
ASV176	19.7939	7.80195	1.89564	4.11573	3.8595e-05	0.00103327	Bacteria	Proteobacteria	Gammaproteobacteria	Enterobacterales	Erwiniaceae	Pantoea	enriched in rhizoplane of infected Pimpi
ASV6	15.8209	7.47914	1.87753	3.98349	6.79107e-05	0.00127183	Bacteria	Proteobacteria	Gammaproteobacteria	Enterobacterales	Enterobacteriaceae	NA	enriched in rhizoplane of infected Pimpi
ASV9	11.5306	7.02182	2.50169	2.80683	0.00500317	0.0397867	Bacteria	Proteobacteria	Gammaproteobacteria	Enterobacterales	Enterobacteriaceae	NA	enriched in rhizoplane of infected Pimpi
ASV331	6.1902	6.12498	1.96875	3.1111	0.0018639	0.0157883	Bacteria	Proteobacteria	Gammaproteobacteria	Burkholderiales	Burkholderiaceae	Burkholderia-Caballeronia-Paraburkholderia	enriched in rhizoplane of infected Pimpi
ASV358	5.07851	-5.76829	2.06652	-2.7913	0.00524964	0.0397867	Bacteria	Proteobacteria	Gammaproteobacteria	Burkholderiales	Comamonadaceae	Pelomonas	enriched in rhizoplane of infected Money
ASV390	6.20638	-6.0635	1.9312	-3.13976	0.00169088	0.0152179	Bacteria	Proteobacteria	Gammaproteobacteria	Burkholderiales	Oxalobacteraceae	Massilia	enriched in rhizoplane of infected Money
ASV224	7.34054	-6.30505	1.89269	-3.33126	0.000864536	0.00889237	Bacteria	Actinobacteriota	Actinobacteria	Micrococcales	Intrasporangiaceae	NA	enriched in rhizoplane of infected Money
ASV496	7.55941	-6.34722	1.88203	-3.37254	0.00074477	0.00824976	Bacteria	Actinobacteriota	Actinobacteria	Frankiales	Nakamurellaceae	Nakamurella	enriched in rhizoplane of infected Money
ASV776	7.63896	-6.35703	1.93851	-3.27935	0.00104047	0.00998854	Bacteria	Actinobacteriota	Actinobacteria	Micrococcales	Microbacteriaceae	Leifsonia	enriched in rhizoplane of infected Money
ASV234	9.01308	-6.60052	1.84453	-3.57842	0.000345677	0.00452523	Bacteria	Actinobacteriota	Actinobacteria	Micrococcales	Micrococcaceae	Pseudarthrobacter	enriched in rhizoplane of infected Money
ASV324	9.33349	-6.64559	1.90523	-3.48807	0.00048652	0.00583824	Bacteria	Actinobacteriota	Actinobacteria	Micrococcales	Intrasporangiaceae	Terrabacter	enriched in rhizoplane of infected Money
ASV186	11.2966	-6.92619	1.81819	-3.80938	0.000139318	0.00222908	Bacteria	Proteobacteria	Alphaproteobacteria	Rhizobiales	Devosiaceae	Devosia	enriched in rhizoplane of infected Money
ASV177	13.777	-7.21131	1.81459	-3.97406	7.06575e-05	0.00127183	Bacteria	Actinobacteriota	Actinobacteria	Micromonosporales	Micromonosporaceae	Actinoplanes	enriched in rhizoplane of infected Money
ASV493	16.3913	-7.4585	1.82339	-4.09045	4.30529e-05	0.00103327	Bacteria	Actinobacteriota	Actinobacteria	Micrococcales	Microbacteriaceae	Leifsonia	enriched in rhizoplane of infected Money
ASV198	44.1096	-8.88908	1.62363	-5.47483	4.37943e-08	1.5766e-06	Bacteria	Proteobacteria	Gammaproteobacteria	Enterobacterales	Erwiniaceae	Pantoea	enriched in rhizoplane of infected Money
ASV375	14.4319	-21.8586	3.02857	-7.21745	5.29697e-13	7.62764e-11	Bacteria	Proteobacteria	Gammaproteobacteria	Pseudomonadales	Pseudomonadaceae	Pseudomonas	enriched in rhizoplane of infected Money

## Sheet: healthy pimpi-stressed money
ASV_id	baseMean	log2FoldChange	lfcSE	stat	pvalue	padj	Kingdom	Phylum	Class	Order	Family	Genus	contrast
ASV119	30.3009	22.4273	3.02732	7.40831	1.279187012107e-13	4.98882934721731e-12	Bacteria	Proteobacteria	Gammaproteobacteria	Pseudomonadales	Pseudomonadaceae	Pseudomonas	enriched in rhizoplane of healthy Pimpi
ASV6	514.087	12.4459	1.55181	8.02025	1.05529683872836e-15	5.48754356138749e-14	Bacteria	Proteobacteria	Gammaproteobacteria	Enterobacterales	Enterobacteriaceae	NA	enriched in rhizoplane of healthy Pimpi
ASV9	399.87	12.0834	2.08513	5.79506	6.82961e-09	1.1838e-07	Bacteria	Proteobacteria	Gammaproteobacteria	Enterobacterales	Enterobacteriaceae	NA	enriched in rhizoplane of healthy Pimpi
ASV59	138.695	10.5556	1.60705	6.56834	5.08788592847199e-11	1.13387e-09	Bacteria	Proteobacteria	Gammaproteobacteria	Enterobacterales	Enterobacteriaceae	Enterobacter	enriched in rhizoplane of healthy Pimpi
ASV73	94.8018	10.0066	1.1625	8.6079	7.44134007511337e-18	1.16084905171769e-15	Bacteria	Proteobacteria	Gammaproteobacteria	Enterobacterales	Erwiniaceae	Pantoea	enriched in rhizoplane of healthy Pimpi
ASV141	44.1743	8.90632	1.09357	8.14426	3.81616329883041e-16	2.97660737308772e-14	Bacteria	Proteobacteria	Gammaproteobacteria	Pseudomonadales	Pseudomonadaceae	Pseudomonas	enriched in rhizoplane of healthy Pimpi
ASV176	32.0521	8.44202	1.90954	4.42096	9.82636e-06	0.000117916	Bacteria	Proteobacteria	Gammaproteobacteria	Enterobacterales	Erwiniaceae	Pantoea	enriched in rhizoplane of healthy Pimpi
ASV367	17.8397	7.59739	1.06988	7.10119	1.23691018351624e-12	3.21596647714222e-11	Bacteria	Proteobacteria	Gammaproteobacteria	Burkholderiales	Oxalobacteraceae	Massilia	enriched in rhizoplane of healthy Pimpi
ASV259	16.5349	7.4866	1.89593	3.94877	7.85526e-05	0.000765888	Bacteria	Proteobacteria	Gammaproteobacteria	Pseudomonadales	Pseudomonadaceae	Pseudomonas	enriched in rhizoplane of healthy Pimpi
ASV515	13.3694	7.18193	1.97789	3.63111	0.000282208	0.00231708	Bacteria	Bacteroidota	Bacteroidia	Flavobacteriales	Flavobacteriaceae	Flavobacterium	enriched in rhizoplane of healthy Pimpi
ASV361	12.0116	7.02702	1.24399	5.64877	1.61602e-08	2.52099e-07	Bacteria	Proteobacteria	Gammaproteobacteria	Pseudomonadales	Pseudomonadaceae	Pseudomonas	enriched in rhizoplane of healthy Pimpi
ASV331	10.847	6.87949	1.91861	3.58566	0.000336226	0.00253409	Bacteria	Proteobacteria	Gammaproteobacteria	Burkholderiales	Burkholderiaceae	Burkholderia-Caballeronia-Paraburkholderia	enriched in rhizoplane of healthy Pimpi
ASV379	7.60359	6.36583	1.81068	3.5157	0.00043859	0.00311	Bacteria	Proteobacteria	Gammaproteobacteria	Burkholderiales	Oxalobacteraceae	Duganella	enriched in rhizoplane of healthy Pimpi
ASV483	7.39873	6.32772	1.8129	3.49039	0.000482314	0.00327135	Bacteria	Proteobacteria	Gammaproteobacteria	Burkholderiales	Burkholderiaceae	Burkholderia-Caballeronia-Paraburkholderia	enriched in rhizoplane of healthy Pimpi
ASV573	7.06616	6.26267	1.80241	3.47461	0.000511603	0.00332542	Bacteria	Proteobacteria	Gammaproteobacteria	Pseudomonadales	Pseudomonadaceae	Pseudomonas	enriched in rhizoplane of healthy Pimpi
ASV378	6.18929	6.07117	1.79958	3.37366	0.000741761	0.0045501	Bacteria	Proteobacteria	Gammaproteobacteria	Burkholderiales	Oxalobacteraceae	Massilia	enriched in rhizoplane of healthy Pimpi
ASV678	5.82703	5.98059	1.87025	3.19774	0.00138508	0.00800269	Bacteria	Proteobacteria	Gammaproteobacteria	Burkholderiales	Oxalobacteraceae	Duganella	enriched in rhizoplane of healthy Pimpi
ASV455	5.01411	5.76815	1.83828	3.1378	0.00170218	0.00948358	Bacteria	Proteobacteria	Gammaproteobacteria	Burkholderiales	Burkholderiaceae	Burkholderia-Caballeronia-Paraburkholderia	enriched in rhizoplane of healthy Pimpi
ASV65	93.0746	3.40147	1.18029	2.88191	0.00395274	0.0198912	Bacteria	Proteobacteria	Gammaproteobacteria	Burkholderiales	Oxalobacteraceae	Herbaspirillum	enriched in rhizoplane of healthy Pimpi
ASV20	157.719	2.57333	0.591436	4.35099	1.35527e-05	0.000151016	Bacteria	Bacteroidota	Bacteroidia	Flavobacteriales	Weeksellaceae	Chryseobacterium	enriched in rhizoplane of healthy Pimpi
ASV3	603.414	2.04336	0.455132	4.48959	7.13596e-06	9.27675e-05	Bacteria	Proteobacteria	Gammaproteobacteria	Pseudomonadales	Pseudomonadaceae	Pseudomonas	enriched in rhizoplane of healthy Pimpi
ASV72	61.3607	1.11216	0.330255	3.36757	0.00075835	0.0045501	Bacteria	Proteobacteria	Gammaproteobacteria	Burkholderiales	Burkholderiaceae	Burkholderia-Caballeronia-Paraburkholderia	enriched in rhizoplane of healthy Pimpi
ASV44	87.2166	0.86784	0.333604	2.60141	0.00928417	0.0442865	Bacteria	Proteobacteria	Gammaproteobacteria	Burkholderiales	Burkholderiaceae	Burkholderia-Caballeronia-Paraburkholderia	enriched in rhizoplane of healthy Pimpi
ASV123	41.5636	-0.795439	0.261599	-3.04068	0.00236042	0.0122742	Bacteria	Proteobacteria	Gammaproteobacteria	Burkholderiales	Comamonadaceae	NA	enriched in rhizoplane of infected Money
ASV16	18.7815	-2.59137	0.997329	-2.59831	0.0093683	0.0442865	Bacteria	Firmicutes	Bacilli	Bacillales	NA	NA	enriched in rhizoplane of infected Money
ASV615	4.64924	-5.67305	1.85201	-3.06319	0.0021899	0.0117802	Bacteria	Proteobacteria	Gammaproteobacteria	Burkholderiales	Comamonadaceae	Pelomonas	enriched in rhizoplane of infected Money
ASV776	7.91541	-6.44316	1.79882	-3.58188	0.000341128	0.00253409	Bacteria	Actinobacteriota	Actinobacteria	Micrococcales	Microbacteriaceae	Leifsonia	enriched in rhizoplane of infected Money
ASV224	7.91247	-6.44657	1.75118	-3.68126	0.00023208	0.00201136	Bacteria	Actinobacteriota	Actinobacteria	Micrococcales	Intrasporangiaceae	NA	enriched in rhizoplane of infected Money
ASV496	8.16812	-6.4921	1.74573	-3.71885	0.000200136	0.00183654	Bacteria	Actinobacteriota	Actinobacteria	Frankiales	Nakamurellaceae	Nakamurella	enriched in rhizoplane of infected Money
ASV493	16.854	-7.53342	1.78465	-4.22123	2.42971e-05	0.00025269	Bacteria	Actinobacteriota	Actinobacteria	Micrococcales	Microbacteriaceae	Leifsonia	enriched in rhizoplane of infected Money
ASV261	21.9769	-7.91868	1.23399	-6.41714	1.38861e-10	2.7078e-09	Bacteria	Proteobacteria	Gammaproteobacteria	Burkholderiales	Comamonadaceae	NA	enriched in rhizoplane of infected Money
ASV198	48.9149	-9.0719	1.66588	-5.44572	5.15953e-08	7.31715e-07	Bacteria	Proteobacteria	Gammaproteobacteria	Enterobacterales	Erwiniaceae	Pantoea	enriched in rhizoplane of infected Money
ASV135	23.2272	-22.0172	3.0277	-7.27192	3.54421486228237e-13	1.1057950370321e-11	Bacteria	Proteobacteria	Gammaproteobacteria	Enterobacterales	Erwiniaceae	Pantoea	enriched in rhizoplane of infected Money

## Sheet: healthy money-stressed pimpi
ASV_id	baseMean	log2FoldChange	lfcSE	stat	pvalue	padj	Kingdom	Phylum	Class	Order	Family	Genus	contrast
ASV250	23.7041	22.6295	3.02745	7.47477	7.73397740963924e-14	5.91649271837402e-12	Bacteria	Proteobacteria	Gammaproteobacteria	Enterobacterales	Yersiniaceae	Serratia	enriched in rhizoplane of healthy Money
ASV33	196.451	10.8735	1.76144	6.17308	6.69719e-10	1.70778e-08	Bacteria	Proteobacteria	Gammaproteobacteria	Enterobacterales	Yersiniaceae	Rahnella1	enriched in rhizoplane of healthy Money
ASV78	111.536	10.0574	1.88081	5.34736	8.92485e-08	1.05039e-06	Bacteria	Cyanobacteria	Cyanobacteriia	Cyanobacteriales	Phormidiaceae	Tychonema CCAP 1459-11B	enriched in rhizoplane of healthy Money
ASV119	60.4424	9.17177	1.55592	5.89476	3.75224e-09	7.17616e-08	Bacteria	Proteobacteria	Gammaproteobacteria	Pseudomonadales	Pseudomonadaceae	Pseudomonas	enriched in rhizoplane of healthy Money
ASV177	20.7249	7.62731	1.9593	3.89287	9.9066e-05	0.000947318	Bacteria	Actinobacteriota	Actinobacteria	Micromonosporales	Micromonosporaceae	Actinoplanes	enriched in rhizoplane of healthy Money
ASV234	18.385	7.45521	0.975193	7.64486	2.09171294966528e-14	3.20032081298789e-12	Bacteria	Actinobacteriota	Actinobacteria	Micrococcales	Micrococcaceae	Pseudarthrobacter	enriched in rhizoplane of healthy Money
ASV259	14.608	7.12539	2.64614	2.69274	0.00708667	0.0433704	Bacteria	Proteobacteria	Gammaproteobacteria	Pseudomonadales	Pseudomonadaceae	Pseudomonas	enriched in rhizoplane of healthy Money
ASV454	12.0229	6.8427	1.12387	6.08853	1.13952e-09	2.49067e-08	Bacteria	Proteobacteria	Alphaproteobacteria	Sphingomonadales	Sphingomonadaceae	Sphingomonas	enriched in rhizoplane of healthy Money
ASV186	11.4348	6.761	1.05663	6.39863	1.56776e-10	4.79734e-09	Bacteria	Proteobacteria	Alphaproteobacteria	Rhizobiales	Devosiaceae	Devosia	enriched in rhizoplane of healthy Money
ASV378	10.5747	6.65538	1.17409	5.66856	1.44e-08	2.2032e-07	Bacteria	Proteobacteria	Gammaproteobacteria	Burkholderiales	Oxalobacteraceae	Massilia	enriched in rhizoplane of healthy Money
ASV642	8.78276	6.39334	1.17426	5.44457	5.19302e-08	6.6211e-07	Bacteria	Bacteroidota	Bacteroidia	Flavobacteriales	Flavobacteriaceae	Flavobacterium	enriched in rhizoplane of healthy Money
ASV317	8.41856	6.32931	1.92056	3.29556	0.000982259	0.00790977	Bacteria	Proteobacteria	Gammaproteobacteria	Burkholderiales	Oxalobacteraceae	Duganella	enriched in rhizoplane of healthy Money
ASV358	8.21517	6.28548	1.10643	5.68088	1.34001e-08	2.2032e-07	Bacteria	Proteobacteria	Gammaproteobacteria	Burkholderiales	Comamonadaceae	Pelomonas	enriched in rhizoplane of healthy Money
ASV224	7.23516	6.10875	1.82602	3.34539	0.000821656	0.00698407	Bacteria	Actinobacteriota	Actinobacteria	Micrococcales	Intrasporangiaceae	NA	enriched in rhizoplane of healthy Money
ASV455	7.08387	6.08677	1.14795	5.30229	1.14359e-07	1.24978e-06	Bacteria	Proteobacteria	Gammaproteobacteria	Burkholderiales	Burkholderiaceae	Burkholderia-Caballeronia-Paraburkholderia	enriched in rhizoplane of healthy Money
ASV513	6.22166	5.89616	1.81535	3.24795	0.00116238	0.00889222	Bacteria	Proteobacteria	Gammaproteobacteria	Burkholderiales	Oxalobacteraceae	Massilia	enriched in rhizoplane of healthy Money
ASV408	6.13465	5.87093	1.13162	5.18809	2.1246e-07	2.16709e-06	Bacteria	Actinobacteriota	Actinobacteria	Propionibacteriales	Nocardioidaceae	Nocardioides	enriched in rhizoplane of healthy Money
ASV226	5.02569	5.58233	1.96483	2.84112	0.00449555	0.0299052	Bacteria	Actinobacteriota	Actinobacteria	Micrococcales	Intrasporangiaceae	Pedococcus-Phycicoccus	enriched in rhizoplane of healthy Money
ASV140	30.1327	1.7278	0.60293	2.86567	0.00416127	0.0289397	Bacteria	Proteobacteria	Alphaproteobacteria	Caulobacterales	Caulobacteraceae	Asticcacaulis	enriched in rhizoplane of healthy Money
ASV24	109.38	-0.529877	0.183503	-2.88756	0.00388243	0.0282862	Bacteria	Proteobacteria	Alphaproteobacteria	Rhizobiales	Rhizobiaceae	Allorhizobium-Neorhizobium-Pararhizobium-Rhizobium	enriched in rhizoplane of infected Pimpi
ASV615	8.30896	-6.72194	1.21188	-5.54669	2.91131e-08	4.04937e-07	Bacteria	Proteobacteria	Gammaproteobacteria	Burkholderiales	Comamonadaceae	Pelomonas	enriched in rhizoplane of infected Pimpi
ASV201	8.65518	-6.79688	1.76698	-3.84661	0.000119763	0.00107787	Bacteria	Proteobacteria	Gammaproteobacteria	Burkholderiales	Oxalobacteraceae	Duganella	enriched in rhizoplane of infected Pimpi
ASV443	11.1779	-7.16336	2.54841	-2.81092	0.00494003	0.0314927	Bacteria	Actinobacteriota	Actinobacteria	Streptomycetales	Streptomycetaceae	Streptomyces	enriched in rhizoplane of infected Pimpi
ASV261	17.2137	-7.78412	1.19217	-6.52939	6.60368696262266e-11	2.52591e-09	Bacteria	Proteobacteria	Gammaproteobacteria	Burkholderiales	Comamonadaceae	NA	enriched in rhizoplane of infected Pimpi
ASV74	13.0813	-21.4469	3.02923	-7.07998	1.44171134197797e-12	7.35272784408765e-11	Bacteria	Proteobacteria	Gammaproteobacteria	Burkholderiales	Oxalobacteraceae	Duganella	enriched in rhizoplane of infected Pimpi
