# Supplementary material for: Foliar infections by Botrytis cinerea modulate the tomato root volatilome and microbiome
Source: FEMS Microbiol Ecol. 2025 Apr 18;101(5):fiaf042. doi: 10.1093/femsec/fiaf042 (PMC12023855; doi:10.1093/femsec/fiaf042)
Supplement: fiaf042_Supplemental_Files [file fiaf042_supplemental_files.zip › Supplementary Data 4.xlsx]

## Sheet: healthy Pimpi-stressed Pimpi
ASV_id	baseMean	log2FoldChange	lfcSE	stat	pvalue	padj	Kingdom	Phylum	Class	Order	Family	Genus	contrast
ASV89	28.0279	22.4456	3.02744	7.41403	1.22514e-13	2.02148e-12	k__Fungi	p__Ascomycota	c__Sordariomycetes	o__Sordariales	f__Chaetomiaceae	g__Chaetomium	enriched in rhizosphere of stressed Pimpi
ASV138	24.1626	22.2353	3.02765	7.3441	2.0715e-13	2.73438e-12	k__Fungi	p__Ascomycota	c__Sordariomycetes	o__Xylariales	f__Xylariaceae	g__Annulohypoxylon	enriched in rhizosphere of stressed Pimpi
ASV193	16.3128	21.6893	3.02835	7.16208	7.94602e-13	6.89765e-12	k__Fungi	p__Olpidiomycota	c__Olpidiomycetes	o__Olpidiales	f__Olpidiaceae	g__Olpidium	enriched in rhizosphere of stressed Pimpi
ASV188	15.6359	21.6314	3.02844	7.14277	9.14712e-13	6.89765e-12	k__Fungi	NA	NA	NA	NA	NA	enriched in rhizosphere of stressed Pimpi
ASV280	6.58675	20.4329	3.03151	6.74017	1.58201e-11	8.70104e-11	k__Fungi	p__Ascomycota	c__Eurotiomycetes	o__Eurotiales	f__Trichocomaceae	g__Sagenomella	enriched in rhizosphere of stressed Pimpi
ASV96	45.2191	8.96371	3.02697	2.96129	0.00306357	0.0101098	k__Fungi	p__Ascomycota	c__Sordariomycetes	o__Hypocreales	f__Nectriaceae	g__Fusicolla	enriched in rhizosphere of stressed Pimpi
ASV101	39.7302	8.77648	2.33815	3.7536	0.000174315	0.000766984	k__Fungi	p__Ascomycota	c__Sordariomycetes	o__Hypocreales	f__Ophiocordycipitaceae	g__Purpureocillium	enriched in rhizosphere of stressed Pimpi
ASV68	34.3134	8.56606	2.12925	4.02304	5.7451e-05	0.00027084	k__Fungi	p__Ascomycota	c__Sordariomycetes	o__Sordariales	f__Chaetomiaceae	g__Humicola	enriched in rhizosphere of stressed Pimpi
ASV74	32.4887	8.48716	3.02727	2.80357	0.00505405	0.0151622	k__Fungi	p__Ascomycota	c__Sordariomycetes	o__Hypocreales	f__Hypocreaceae	g__Trichoderma	enriched in rhizosphere of stressed Pimpi
ASV73	26.8688	8.2126	3.0275	2.71267	0.00667441	0.0191527	k__Fungi	p__Ascomycota	c__Sordariomycetes	o__Hypocreales	f__Hypocreaceae	g__Trichoderma	enriched in rhizosphere of stressed Pimpi
ASV259	22.2233	7.93871	3.02777	2.62196	0.00874245	0.0240417	k__Fungi	p__Ascomycota	c__Sordariomycetes	o__Sordariales	f__Chaetomiaceae	g__Myceliophthora	enriched in rhizosphere of stressed Pimpi
ASV248	6.71323	6.20618	2.46266	2.52011	0.0117318	0.0297806	k__Fungi	p__Ascomycota	c__Sordariomycetes	o__Hypocreales	NA	NA	enriched in rhizosphere of stressed Pimpi
ASV88	142.576	-6.13784	1.98726	-3.08859	0.0020111	0.00698593	k__Fungi	p__Ascomycota	c__Eurotiomycetes	o__Chaetothyriales	f__Herpotrichiellaceae	NA	depleted in rhizosphere of stressed Pimpi
ASV444	6.54754	-6.18318	2.39804	-2.57843	0.00992515	0.0262024	k__Fungi	p__Ascomycota	c__Sordariomycetes	o__Hypocreales	f__Ophiocordycipitaceae	g__Purpureocillium	depleted in rhizosphere of stressed Pimpi
ASV143	6.94949	-6.26636	2.16589	-2.8932	0.00381342	0.011985	k__Fungi	p__Mortierellomycota	c__Mortierellomycetes	o__Mortierellales	f__Mortierellaceae	g__Mortierella	depleted in rhizosphere of stressed Pimpi
ASV214	23.649	-8.03644	2.44921	-3.28123	0.00103354	0.00378965	k__Fungi	p__Ascomycota	c__Sordariomycetes	o__Hypocreales	f__Nectriaceae	NA	depleted in rhizosphere of stressed Pimpi
ASV186	30.3881	-8.39785	2.29392	-3.66091	0.000251321	0.0010367	k__Fungi	p__Ascomycota	c__Sordariomycetes	o__Myrmecridiales	f__Myrmecridiaceae	g__Myrmecridium	depleted in rhizosphere of stressed Pimpi
ASV72	31.1916	-8.43684	2.53227	-3.33174	0.000863056	0.00335069	k__Fungi	NA	NA	NA	NA	NA	depleted in rhizosphere of stressed Pimpi
ASV61	188.038	-11.0282	2.52722	-4.36376	1.27843e-05	6.49049e-05	k__Fungi	p__Ascomycota	c__Sordariomycetes	o__Hypocreales	f__Nectriaceae	g__Fusarium	depleted in rhizosphere of stressed Pimpi
ASV219	5.04866	-20.7688	3.03345	-6.8466	7.5624e-12	4.53744e-11	k__Fungi	p__Ascomycota	c__Sordariomycetes	o__Hypocreales	f__Nectriaceae	g__Fusicolla	depleted in rhizosphere of stressed Pimpi
ASV141	8.89428	-21.5456	3.03034	-7.10995	1.16089e-12	7.66184e-12	k__Fungi	p__Basidiomycota	c__Tremellomycetes	o__Filobasidiales	f__Piskurozymaceae	g__Solicoccozyma	depleted in rhizosphere of stressed Pimpi
ASV201	9.46675	-21.6316	3.03009	-7.13893	9.40589e-13	6.89765e-12	k__Fungi	p__Ascomycota	c__Sordariomycetes	o__Hypocreales	f__Hypocreaceae	g__Monocillium	depleted in rhizosphere of stressed Pimpi
ASV226	13.2837	-22.0889	3.02897	-7.29253	3.04178e-13	3.34596e-12	k__Fungi	p__Ascomycota	c__Sordariomycetes	o__Hypocreales	f__Hypocreaceae	g__Trichoderma	depleted in rhizosphere of stressed Pimpi
ASV162	19.5362	-22.6107	3.02808	-7.46699	8.2048e-14	1.80505e-12	k__Fungi	p__Ascomycota	c__Sordariomycetes	o__Xylariales	f__Xylariaceae	g__Annulohypoxylon	depleted in rhizosphere of stressed Pimpi
ASV87	30.1765	-23.2003	3.02741	-7.66339	1.81086e-14	5.97583e-13	k__Fungi	p__Ascomycota	c__Sordariomycetes	o__Hypocreales	f__Nectriaceae	g__Fusarium	depleted in rhizosphere of stressed Pimpi
ASV45	112.358	-24.2238	3.02652	-8.00385	1.20585e-15	7.95858e-14	k__Fungi	NA	NA	NA	NA	NA	depleted in rhizosphere of stressed Pimpi

## Sheet: healthy Money- stressed Money
ASV_id	baseMean	log2FoldChange	lfcSE	stat	pvalue	padj	Kingdom	Phylum	Class	Order	Family	Genus	Species	contrast
ASV15	1235.94	27.7145	3.02621	9.15813	5.28031e-20	3.16818e-18	k__Fungi	p__Rozellomycota	NA	NA	NA	NA	NA	enriched in rhizosphere of stressed Money
ASV74	44.323	23.0697	3.02697	7.62139	2.50961e-14	3.76441e-13	k__Fungi	p__Ascomycota	c__Sordariomycetes	o__Hypocreales	f__Hypocreaceae	g__Trichoderma	NA	enriched in rhizosphere of stressed Money
ASV89	11.289	21.1698	3.02926	6.98843	2.77982e-12	2.3827e-11	k__Fungi	p__Ascomycota	c__Sordariomycetes	o__Sordariales	f__Chaetomiaceae	g__Chaetomium	s__angustispirale	enriched in rhizosphere of stressed Money
ASV186	6.52438	20.4117	3.03149	6.73322	1.65947e-11	1.2446e-10	k__Fungi	p__Ascomycota	c__Sordariomycetes	o__Myrmecridiales	f__Myrmecridiaceae	g__Myrmecridium	NA	enriched in rhizosphere of stressed Money
ASV219	5.68639	20.2201	3.03227	6.66831	2.58763e-11	1.6538e-10	k__Fungi	p__Ascomycota	c__Sordariomycetes	o__Hypocreales	f__Nectriaceae	g__Fusicolla	s__septimanifiniscientiae	enriched in rhizosphere of stressed Money
ASV162	14.4541	20.1675	3.02859	6.65903	2.75633e-11	1.6538e-10	k__Fungi	p__Ascomycota	c__Sordariomycetes	o__Xylariales	f__Xylariaceae	g__Annulohypoxylon	s__multiforme	enriched in rhizosphere of stressed Money
ASV47	292.395	11.5659	2.56861	4.5028	6.70655e-06	3.65812e-05	k__Fungi	p__Ascomycota	c__Sordariomycetes	o__Sordariales	f__Chaetomiaceae	g__Dichotomopilus	s__subfunicola	enriched in rhizosphere of stressed Money
ASV67	103.477	10.0675	2.27441	4.42645	9.57985e-06	4.78993e-05	k__Fungi	NA	NA	NA	NA	NA	NA	enriched in rhizosphere of stressed Money
ASV94	67.5904	9.4525	2.33087	4.05536	5.00576e-05	0.000231035	k__Fungi	p__Ascomycota	c__Sordariomycetes	o__Sordariales	f__Chaetomiaceae	g__Chaetomium	s__nozdrenkoae	enriched in rhizosphere of stressed Money
ASV59	47.5711	8.94646	2.49811	3.58128	0.000341911	0.00146533	k__Fungi	NA	NA	NA	NA	NA	NA	enriched in rhizosphere of stressed Money
ASV231	35.4967	8.52336	2.53407	3.36351	0.000769578	0.00307831	k__Fungi	p__Ascomycota	c__Sordariomycetes	o__Sordariales	f__Chaetomiaceae	g__Humicola	s__nigrescens	enriched in rhizosphere of stressed Money
ASV201	22.8559	7.88852	3.02771	2.60544	0.00917554	0.0344083	k__Fungi	p__Ascomycota	c__Sordariomycetes	o__Hypocreales	f__Hypocreaceae	g__Monocillium	s__mucidum	enriched in rhizosphere of stressed Money
ASV127	16.9567	7.45773	3.02823	2.46273	0.0137883	0.0441539	k__Fungi	p__Ascomycota	c__Sordariomycetes	o__Hypocreales	f__Hypocreaceae	g__Monocillium	s__mucidum	enriched in rhizosphere of stressed Money
ASV96	15.636	-7.44429	3.02894	-2.45772	0.0139821	0.0441539	k__Fungi	p__Ascomycota	c__Sordariomycetes	o__Hypocreales	f__Nectriaceae	g__Fusicolla	s__septimanifiniscientiae	depleted in rhizosphere of stresed Money
ASV174	19.4763	-7.75725	3.0284	-2.5615	0.0104222	0.0367841	k__Fungi	p__Ascomycota	c__Sordariomycetes	o__Hypocreales	f__Nectriaceae	g__Fusarium	NA	depleted in rhizosphere of stresed Money
ASV150	11.0777	-21.806	3.03006	-7.19656	6.17488e-13	6.17488e-12	k__Fungi	NA	NA	NA	NA	NA	NA	depleted in rhizosphere of stresed Money
ASV195	25.3005	-22.9521	3.02789	-7.58022	3.44961e-14	4.13954e-13	k__Fungi	p__Ascomycota	c__Sordariomycetes	o__Hypocreales	f__Niessliaceae	g__Eucasphaeria	NA	depleted in rhizosphere of stresed Money
ASV171	41.1452	-23.5496	3.02724	-7.77923	7.29659e-15	1.45932e-13	k__Fungi	p__Ascomycota	c__Sordariomycetes	o__Hypocreales	f__Niessliaceae	g__Eucasphaeria	NA	depleted in rhizosphere of stresed Money
ASV93	40.598	-23.5919	3.02725	-7.79317	6.53508e-15	1.45932e-13	k__Fungi	p__Ascomycota	c__Sordariomycetes	o__Glomerellales	f__Plectosphaerellaceae	g__Acrostalagmus	s__luteoalbus	depleted in rhizosphere of stresed Money

## Sheet: healthy Pimpi- healthy Money
ASV_id	baseMean	log2FoldChange	lfcSE	stat	pvalue	padj	Kingdom	Phylum	Class	Order	Family	Genus	Species	contrast
ASV45	132.056	24.2795	3.02644	8.02246	1.03652e-15	8.39584e-14	k__Fungi	NA	NA	NA	NA	NA	NA	enriched in rhizosphere of healthy Pimpi
ASV87	33.9092	22.3898	3.02718	7.39627	1.40068e-13	2.83638e-12	k__Fungi	p__Ascomycota	c__Sordariomycetes	o__Hypocreales	f__Nectriaceae	g__Fusarium	NA	enriched in rhizosphere of healthy Pimpi
ASV134	30.0846	21.5348	3.0273	7.11351	1.13129e-12	1.30906e-11	k__Fungi	p__Ascomycota	c__Sordariomycetes	o__Sordariales	f__Chaetomiaceae	g__Humicola	s__nigrescens	enriched in rhizosphere of healthy Pimpi
ASV226	14.617	21.2137	3.02849	7.00473	2.47468e-12	2.50562e-11	k__Fungi	p__Ascomycota	c__Sordariomycetes	o__Hypocreales	f__Hypocreaceae	g__Trichoderma	NA	enriched in rhizosphere of healthy Pimpi
ASV162	13.5992	21.1206	3.02866	6.97357	3.09004e-12	2.78103e-11	k__Fungi	p__Ascomycota	c__Sordariomycetes	o__Xylariales	f__Xylariaceae	g__Annulohypoxylon	s__multiforme	enriched in rhizosphere of healthy Pimpi
ASV201	11.1264	20.8385	3.02921	6.87919	6.01923e-12	4.87557e-11	k__Fungi	p__Ascomycota	c__Sordariomycetes	o__Hypocreales	f__Hypocreaceae	g__Monocillium	s__mucidum	enriched in rhizosphere of healthy Pimpi
ASV141	9.78701	20.6586	3.02963	6.81886	9.17627e-12	6.75707e-11	k__Fungi	p__Basidiomycota	c__Tremellomycetes	o__Filobasidiales	f__Piskurozymaceae	g__Solicoccozyma	s__phenolica	enriched in rhizosphere of healthy Pimpi
ASV59	8.01824	20.3885	3.03037	6.72806	1.71944e-11	1.16062e-10	k__Fungi	NA	NA	NA	NA	NA	NA	enriched in rhizosphere of healthy Pimpi
ASV219	6.40418	20.074	3.03141	6.62199	3.54401e-11	2.20819e-10	k__Fungi	p__Ascomycota	c__Sordariomycetes	o__Hypocreales	f__Nectriaceae	g__Fusicolla	s__septimanifiniscientiae	enriched in rhizosphere of healthy Pimpi
ASV61	130.569	10.271	2.51006	4.09191	4.27831e-05	0.000247531	k__Fungi	p__Ascomycota	c__Sordariomycetes	o__Hypocreales	f__Nectriaceae	g__Fusarium	s__acutatum	enriched in rhizosphere of healthy Pimpi
ASV186	24.0234	7.82845	2.28725	3.42265	0.000620137	0.00334874	k__Fungi	p__Ascomycota	c__Sordariomycetes	o__Myrmecridiales	f__Myrmecridiaceae	g__Myrmecridium	NA	enriched in rhizosphere of healthy Pimpi
ASV210	23.2361	7.77988	3.02763	2.56962	0.0101809	0.0329862	k__Fungi	p__Ascomycota	c__Sordariomycetes	o__Sordariales	f__Lasiosphaeriaceae	g__Podospora	NA	enriched in rhizosphere of healthy Pimpi
ASV214	19.5233	7.52992	2.45357	3.06897	0.00214799	0.0102346	k__Fungi	p__Ascomycota	c__Sordariomycetes	o__Hypocreales	f__Nectriaceae	NA	NA	enriched in rhizosphere of healthy Pimpi
ASV127	18.1677	7.42557	3.02804	2.45227	0.0141958	0.0442254	k__Fungi	p__Ascomycota	c__Sordariomycetes	o__Hypocreales	f__Hypocreaceae	g__Monocillium	s__mucidum	enriched in rhizosphere of healthy Pimpi
ASV394	11.0442	6.70693	2.47409	2.71086	0.00671083	0.0258846	k__Fungi	p__Basidiomycota	c__Tremellomycetes	NA	NA	NA	NA	enriched in rhizosphere of healthy Pimpi
ASV143	6.16764	5.8643	2.17581	2.69523	0.00703403	0.025898	k__Fungi	p__Mortierellomycota	c__Mortierellomycetes	o__Mortierellales	f__Mortierellaceae	g__Mortierella	s__alpina	enriched in rhizosphere of healthy Pimpi
ASV88	98.8426	5.82712	1.85775	3.13665	0.00170892	0.00865143	k__Fungi	p__Ascomycota	c__Eurotiomycetes	o__Chaetothyriales	f__Herpotrichiellaceae	NA	NA	enriched in rhizosphere of healthy Pimpi
ASV289	11.2306	-7.02401	2.50046	-2.80909	0.00496822	0.0201213	k__Fungi	p__Ascomycota	c__Eurotiomycetes	o__Eurotiales	f__Thermoascaceae	g__Byssochlamys	s__zollerniae	enriched in rhizosphere of healthy Money
ASV96	22.0662	-7.99944	3.02806	-2.64177	0.00824746	0.0278352	k__Fungi	p__Ascomycota	c__Sordariomycetes	o__Hypocreales	f__Nectriaceae	g__Fusicolla	s__septimanifiniscientiae	enriched in rhizosphere of healthy Money
ASV174	23.0251	-8.06005	3.02799	-2.66185	0.00777122	0.0273682	k__Fungi	p__Ascomycota	c__Sordariomycetes	o__Hypocreales	f__Nectriaceae	g__Fusarium	NA	enriched in rhizosphere of healthy Money
ASV73	39.468	-8.83785	3.02724	-2.91944	0.00350656	0.014949	k__Fungi	p__Ascomycota	c__Sordariomycetes	o__Hypocreales	f__Hypocreaceae	g__Trichoderma	NA	enriched in rhizosphere of healthy Money
ASV68	42.1021	-8.93127	3.02717	-2.95037	0.00317395	0.0142828	k__Fungi	p__Ascomycota	c__Sordariomycetes	o__Sordariales	f__Chaetomiaceae	g__Humicola	s__nigrescens	enriched in rhizosphere of healthy Money
ASV193	12.8671	-22.0909	3.0294	-7.29218	3.0499e-13	4.11737e-12	k__Fungi	p__Olpidiomycota	c__Olpidiomycetes	o__Olpidiales	f__Olpidiaceae	g__Olpidium	s__brassicae	enriched in rhizosphere of healthy Money
ASV150	13.106	-22.1349	3.02934	-7.30684	2.73497e-13	4.11737e-12	k__Fungi	NA	NA	NA	NA	NA	NA	enriched in rhizosphere of healthy Money
ASV101	29.891	-22.4356	3.02757	-7.41041	1.25911e-13	2.83638e-12	k__Fungi	p__Ascomycota	c__Sordariomycetes	o__Hypocreales	f__Ophiocordycipitaceae	g__Purpureocillium	s__lilacinum	enriched in rhizosphere of healthy Money
ASV91	38.477	-23.3333	3.02727	-7.7077	1.28101e-14	5.18809e-13	k__Fungi	p__Ascomycota	c__Sordariomycetes	o__Sordariales	f__Chaetomiaceae	g__Chaetomium	s__angustispirale	enriched in rhizosphere of healthy Money

## Sheet: stressed Pimpi-stressed Money
ASV_id	baseMean	log2FoldChange	lfcSE	stat	pvalue	padj	Kingdom	Phylum	Class	Order	Family	Genus	Species	contrast
ASV134	21.5162	22.2336	3.02809	7.34243	2.0974259907587e-13	3.89101825543374e-12	k__Fungi	p__Ascomycota	c__Sordariomycetes	o__Sordariales	f__Chaetomiaceae	g__Humicola	s__nigrescens	enriched in rhizosphere of stressed Pimpi
ASV188	21.259	22.2158	3.02811	7.33652	2.19212296080774e-13	3.89101825543374e-12	k__Fungi	NA	NA	NA	NA	NA	NA	enriched in rhizosphere of stressed Pimpi
ASV210	16.6046	21.8718	3.02866	7.22162	5.13705864071647e-13	6.07885272484782e-12	k__Fungi	p__Ascomycota	c__Sordariomycetes	o__Sordariales	f__Lasiosphaeriaceae	g__Podospora	NA	enriched in rhizosphere of stressed Pimpi
ASV195	12.2032	21.4427	3.02955	7.07787	1.46385429498331e-12	1.27904738563849e-11	k__Fungi	p__Ascomycota	c__Sordariomycetes	o__Hypocreales	f__Niessliaceae	g__Eucasphaeria	NA	enriched in rhizosphere of stressed Pimpi
ASV171	9.99717	21.1667	3.03028	6.98508	2.84703312734602e-12	2.02139352041568e-11	k__Fungi	p__Ascomycota	c__Sordariomycetes	o__Hypocreales	f__Niessliaceae	g__Eucasphaeria	NA	enriched in rhizosphere of stressed Pimpi
ASV138	26.2624	21.0879	3.02775	6.96487	3.28701866967516e-12	2.12162114133579e-11	k__Fungi	p__Ascomycota	c__Sordariomycetes	o__Xylariales	f__Xylariaceae	g__Annulohypoxylon	s__multiforme	enriched in rhizosphere of stressed Pimpi
ASV280	9.00617	21.0216	3.03072	6.93616	4.02895791649029e-12	2.38380010059009e-11	k__Fungi	p__Ascomycota	c__Eurotiomycetes	o__Eurotiales	f__Trichocomaceae	g__Sagenomella	s__oligospora	enriched in rhizosphere of stressed Pimpi
ASV93	7.77557	20.8022	3.03144	6.86216	6.78254029775197e-12	3.70431047031069e-11	k__Fungi	p__Ascomycota	c__Sordariomycetes	o__Glomerellales	f__Plectosphaerellaceae	g__Acrostalagmus	s__luteoalbus	enriched in rhizosphere of stressed Pimpi
ASV96	51.439	9.31038	3.02698	3.0758	0.00209942	0.00745294	k__Fungi	p__Ascomycota	c__Sordariomycetes	o__Hypocreales	f__Nectriaceae	g__Fusicolla	s__septimanifiniscientiae	enriched in rhizosphere of stressed Pimpi
ASV259	23.972	8.20882	3.0279	2.71106	0.00670675	0.0226752	k__Fungi	p__Ascomycota	c__Sordariomycetes	o__Sordariales	f__Chaetomiaceae	g__Myceliophthora	NA	enriched in rhizosphere of stressed Pimpi
ASV248	7.74983	6.57468	2.48217	2.64876	0.00807867	0.0260721	k__Fungi	p__Ascomycota	c__Sordariomycetes	o__Hypocreales	NA	NA	NA	enriched in rhizosphere of stressed Pimpi
ASV202	15.0489	-7.16985	3.02839	-2.36755	0.0179064	0.0470872	k__Fungi	NA	NA	NA	NA	NA	NA	enriched in rhizosphere of stressed Money
ASV145	16.6763	-7.31847	3.02817	-2.4168	0.0156578	0.0427579	k__Fungi	NA	NA	NA	NA	NA	NA	enriched in rhizosphere of stressed Money
ASV201	18.6387	-7.47945	3.01687	-2.47921	0.0131673	0.0373952	k__Fungi	p__Ascomycota	c__Sordariomycetes	o__Hypocreales	f__Hypocreaceae	g__Monocillium	s__mucidum	enriched in rhizosphere of stressed Money
ASV72	24.2688	-7.85953	2.55204	-3.0797	0.00207209	0.00745294	k__Fungi	NA	NA	NA	NA	NA	NA	enriched in rhizosphere of stressed Money
ASV108	24.5533	-7.87674	3.02754	-2.6017	0.00927628	0.0274423	k__Fungi	NA	NA	NA	NA	NA	NA	enriched in rhizosphere of stressed Money
ASV157	24.5598	-7.87723	3.02753	-2.60186	0.00927189	0.0274423	k__Fungi	NA	NA	NA	NA	NA	NA	enriched in rhizosphere of stressed Money
ASV231	26.0867	-7.9642	2.48184	-3.20899	0.001332	0.005254	k__Fungi	p__Ascomycota	c__Sordariomycetes	o__Sordariales	f__Chaetomiaceae	g__Humicola	s__nigrescens	enriched in rhizosphere of stressed Money
ASV94	68.2437	-9.35153	2.32976	-4.01395	5.9711e-05	0.000249381	k__Fungi	p__Ascomycota	c__Sordariomycetes	o__Sordariales	f__Chaetomiaceae	g__Chaetomium	s__nozdrenkoae	enriched in rhizosphere of stressed Money
ASV67	137.334	-10.3608	2.31946	-4.46689	7.93639e-06	3.52177e-05	k__Fungi	NA	NA	NA	NA	NA	NA	enriched in rhizosphere of stressed Money
ASV47	327.903	-11.6163	2.5768	-4.50806	6.54232e-06	3.0967e-05	k__Fungi	p__Ascomycota	c__Sordariomycetes	o__Sordariales	f__Chaetomiaceae	g__Dichotomopilus	s__subfunicola	enriched in rhizosphere of stressed Money
ASV187	9.43514	-20.4049	3.02969	-6.73496	1.63969436170707e-11	8.31559283437155e-11	k__Fungi	p__Ascomycota	c__Sordariomycetes	o__Myrmecridiales	f__Myrmecridiaceae	g__Myrmecridium	NA	enriched in rhizosphere of stressed Money
ASV219	9.28808	-21.4012	3.02974	-7.06369	1.62132767193611e-12	1.27904738563849e-11	k__Fungi	p__Ascomycota	c__Sordariomycetes	o__Hypocreales	f__Nectriaceae	g__Fusicolla	s__septimanifiniscientiae	enriched in rhizosphere of stressed Money
ASV186	10.6568	-21.5845	3.02929	-7.12526	1.03886159221404e-12	1.05370247210281e-11	k__Fungi	p__Ascomycota	c__Sordariomycetes	o__Myrmecridiales	f__Myrmecridiaceae	g__Myrmecridium	NA	enriched in rhizosphere of stressed Money
ASV162	13.7512	-21.9148	3.02859	-7.23596	4.62256857154282e-13	6.07885272484782e-12	k__Fungi	p__Ascomycota	c__Sordariomycetes	o__Xylariales	f__Xylariaceae	g__Annulohypoxylon	s__multiforme	enriched in rhizosphere of stressed Money
ASV91	47.4023	-23.571	3.02689	-7.78721	6.85051380307504e-15	2.43193240009164e-13	k__Fungi	p__Ascomycota	c__Sordariomycetes	o__Sordariales	f__Chaetomiaceae	g__Chaetomium	s__angustispirale	enriched in rhizosphere of stressed Money
ASV15	1157.8	-27.9607	3.02622	-9.2395	2.47661662331853e-20	1.75839780255616e-18	k__Fungi	p__Rozellomycota	NA	NA	NA	NA	NA	enriched in rhizosphere of stressed Money

## Sheet: healthy Pimpi-stressed Money
ASV_id	baseMean	log2FoldChange	lfcSE	stat	pvalue	padj	Kingdom	Phylum	Class	Order	Family	Genus	Species	contrast
ASV134	55.453	24.175	3.02695	7.98659	1.38727e-15	5.6878e-14	k__Fungi	p__Ascomycota	c__Sordariomycetes	o__Sordariales	f__Chaetomiaceae	g__Humicola	s__nigrescens	enriched in rhizosphere of healthy Pimpi
ASV87	30.4727	23.3606	3.02757	7.71597	1.20066e-14	3.28181e-13	k__Fungi	p__Ascomycota	c__Sordariomycetes	o__Hypocreales	f__Nectriaceae	g__Fusarium	NA	enriched in rhizosphere of healthy Pimpi
ASV226	13.5727	22.2624	3.02929	7.34907	1.99595e-13	2.33812e-12	k__Fungi	p__Ascomycota	c__Sordariomycetes	o__Hypocreales	f__Hypocreaceae	g__Trichoderma	NA	enriched in rhizosphere of healthy Pimpi
ASV195	12.3447	22.1265	3.02959	7.30347	2.80448e-13	2.87459e-12	k__Fungi	p__Ascomycota	c__Sordariomycetes	o__Hypocreales	f__Niessliaceae	g__Eucasphaeria	NA	enriched in rhizosphere of healthy Pimpi
ASV141	9.08779	21.7222	3.03081	7.16712	7.65894e-13	6.28033e-12	k__Fungi	p__Basidiomycota	c__Tremellomycetes	o__Filobasidiales	f__Piskurozymaceae	g__Solicoccozyma	s__phenolica	enriched in rhizosphere of healthy Pimpi
ASV171	7.84426	21.5013	3.03153	7.09255	1.31661e-12	9.02545e-12	k__Fungi	p__Ascomycota	c__Sordariomycetes	o__Hypocreales	f__Niessliaceae	g__Eucasphaeria	NA	enriched in rhizosphere of healthy Pimpi
ASV61	151.429	10.7542	2.51037	4.28393	1.83623e-05	9.4107e-05	k__Fungi	p__Ascomycota	c__Sordariomycetes	o__Hypocreales	f__Nectriaceae	g__Fusarium	s__acutatum	enriched in rhizosphere of healthy Pimpi
ASV214	22.5102	8.00383	2.45351	3.26219	0.00110554	0.00453272	k__Fungi	p__Ascomycota	c__Sordariomycetes	o__Hypocreales	f__Nectriaceae	NA	NA	enriched in rhizosphere of healthy Pimpi
ASV45	120.161	7.93501	2.96059	2.68021	0.00735757	0.0251384	k__Fungi	NA	NA	NA	NA	NA	NA	enriched in rhizosphere of healthy Pimpi
ASV210	21.3573	7.92871	3.02816	2.61833	0.00883617	0.0289826	k__Fungi	p__Ascomycota	c__Sordariomycetes	o__Sordariales	f__Lasiosphaeriaceae	g__Podospora	NA	enriched in rhizosphere of healthy Pimpi
ASV88	115.029	6.6356	2.09269	3.17085	0.00151995	0.00593505	k__Fungi	p__Ascomycota	c__Eurotiomycetes	o__Chaetothyriales	f__Herpotrichiellaceae	NA	NA	enriched in rhizosphere of healthy Pimpi
ASV143	7.8852	6.48358	2.19526	2.95345	0.00314244	0.0112696	k__Fungi	p__Mortierellomycota	c__Mortierellomycetes	o__Mortierellales	f__Mortierellaceae	g__Mortierella	s__alpina	enriched in rhizosphere of healthy Pimpi
ASV145	18.0501	-7.54549	3.02801	-2.4919	0.0127062	0.0400733	k__Fungi	NA	NA	NA	NA	NA	NA	enriched in rhizosphere of stressed Money
ASV231	28.2358	-8.19137	2.47823	-3.30533	0.000948656	0.0040942	k__Fungi	p__Ascomycota	c__Sordariomycetes	o__Sordariales	f__Chaetomiaceae	g__Humicola	s__nigrescens	enriched in rhizosphere of stressed Money
ASV73	30.7749	-8.31614	2.43035	-3.42179	0.000622105	0.00283403	k__Fungi	p__Ascomycota	c__Sordariomycetes	o__Hypocreales	f__Hypocreaceae	g__Trichoderma	NA	enriched in rhizosphere of stressed Money
ASV68	47.2431	-8.93395	3.02678	-2.95163	0.00316099	0.0112696	k__Fungi	p__Ascomycota	c__Sordariomycetes	o__Sordariales	f__Chaetomiaceae	g__Humicola	s__nigrescens	enriched in rhizosphere of stressed Money
ASV94	73.8657	-9.57875	2.32654	-4.11717	3.83559e-05	0.000185011	k__Fungi	p__Ascomycota	c__Sordariomycetes	o__Sordariales	f__Chaetomiaceae	g__Chaetomium	s__nozdrenkoae	enriched in rhizosphere of stressed Money
ASV67	148.648	-10.588	2.31621	-4.57126	4.84812e-06	2.6503e-05	k__Fungi	NA	NA	NA	NA	NA	NA	enriched in rhizosphere of stressed Money
ASV47	354.916	-11.8435	2.57369	-4.60175	4.18953e-06	2.45387e-05	k__Fungi	p__Ascomycota	c__Sordariomycetes	o__Sordariales	f__Chaetomiaceae	g__Dichotomopilus	s__subfunicola	enriched in rhizosphere of stressed Money
ASV89	11.6248	-21.212	3.02926	-7.00236	2.51689e-12	1.58757e-11	k__Fungi	p__Ascomycota	c__Sordariomycetes	o__Sordariales	f__Chaetomiaceae	g__Chaetomium	s__angustispirale	enriched in rhizosphere of stressed Money
ASV193	14.0958	-21.4801	3.02873	-7.09211	1.3208e-12	9.02545e-12	k__Fungi	p__Olpidiomycota	c__Olpidiomycetes	o__Olpidiales	f__Olpidiaceae	g__Olpidium	s__brassicae	enriched in rhizosphere of stressed Money
ASV74	52.0297	-21.8148	3.02687	-7.20703	5.71874e-13	5.2104e-12	k__Fungi	p__Ascomycota	c__Sordariomycetes	o__Hypocreales	f__Hypocreaceae	g__Trichoderma	NA	enriched in rhizosphere of stressed Money
ASV157	26.5831	-22.363	3.02753	-7.38656	1.50681e-13	2.05931e-12	k__Fungi	NA	NA	NA	NA	NA	NA	enriched in rhizosphere of stressed Money
ASV101	37.4514	-22.8394	3.02714	-7.54489	4.52686e-14	7.42405e-13	k__Fungi	p__Ascomycota	c__Sordariomycetes	o__Hypocreales	f__Ophiocordycipitaceae	g__Purpureocillium	s__lilacinum	enriched in rhizosphere of stressed Money
ASV91	51.3073	-23.1757	3.02688	-7.65663	1.90871e-14	3.91286e-13	k__Fungi	p__Ascomycota	c__Sordariomycetes	o__Sordariales	f__Chaetomiaceae	g__Chaetomium	s__angustispirale	enriched in rhizosphere of stressed Money
ASV15	1253.18	-27.7434	3.02622	-9.16768	4.83317e-20	3.9632e-18	k__Fungi	p__Rozellomycota	NA	NA	NA	NA	NA	enriched in rhizosphere of stressed Money

## Sheet: healthy Money-stressed Pimpi
ASV_id	baseMean	log2FoldChange	lfcSE	stat	pvalue	padj	Kingdom	Phylum	Class	Order	Family	Genus	Species	contrast
ASV72	69.9263	24.3501	3.02671	8.04508	8.61893e-16	6.03325e-14	k__Fungi	NA	NA	NA	NA	NA	NA	enriched in rhizosphere of healthy Money
ASV91	41.2259	22.9286	3.02707	7.57451	3.60473e-14	1.26166e-12	k__Fungi	p__Ascomycota	c__Sordariomycetes	o__Sordariales	f__Chaetomiaceae	g__Chaetomium	s__angustispirale	enriched in rhizosphere of healthy Money
ASV187	9.92534	21.7001	3.02985	7.1621	7.94493e-13	1.11229e-11	k__Fungi	p__Ascomycota	c__Sordariomycetes	o__Myrmecridiales	f__Myrmecridiaceae	g__Myrmecridium	NA	enriched in rhizosphere of healthy Money
ASV74	42.16	-8.87918	3.027	-2.93332	0.00335354	0.0260831	k__Fungi	p__Ascomycota	c__Sordariomycetes	o__Hypocreales	f__Hypocreaceae	g__Trichoderma	NA	enriched in rhizosphere of stressed Pimpi
ASV210	7.25448	-20.4682	3.03092	-6.75313	1.44688e-11	1.26602e-10	k__Fungi	p__Ascomycota	c__Sordariomycetes	o__Sordariales	f__Lasiosphaeriaceae	g__Podospora	NA	enriched in rhizosphere of stressed Pimpi
ASV138	11.4739	-21.1311	3.02918	-6.97586	3.04013e-12	3.04013e-11	k__Fungi	p__Ascomycota	c__Sordariomycetes	o__Xylariales	f__Xylariaceae	g__Annulohypoxylon	s__multiforme	enriched in rhizosphere of stressed Pimpi
ASV127	15.1012	-21.5138	3.02846	-7.10388	1.21303e-12	1.41521e-11	k__Fungi	p__Ascomycota	c__Sordariomycetes	o__Hypocreales	f__Hypocreaceae	g__Monocillium	s__mucidum	enriched in rhizosphere of stressed Pimpi
ASV134	19.5784	-21.8755	3.02795	-7.22453	5.02839e-13	8.79968e-12	k__Fungi	p__Ascomycota	c__Sordariomycetes	o__Sordariales	f__Chaetomiaceae	g__Humicola	s__nigrescens	enriched in rhizosphere of stressed Pimpi
ASV89	26.5468	-22.3026	3.02748	-7.36671	1.74887e-13	4.08069e-12	k__Fungi	p__Ascomycota	c__Sordariomycetes	o__Sordariales	f__Chaetomiaceae	g__Chaetomium	s__angustispirale	enriched in rhizosphere of stressed Pimpi
