# Supplementary material for: Foliar infections by Botrytis cinerea modulate the tomato root volatilome and microbiome
Source: FEMS Microbiol Ecol. 2025 Apr 18;101(5):fiaf042. doi: 10.1093/femsec/fiaf042 (PMC12023855; doi:10.1093/femsec/fiaf042)
Supplement: fiaf042_Supplemental_Files [file fiaf042_supplemental_files.zip › Supplementary Data 5.xlsx]

## Sheet: healthy Pimpi-stressed Pimpi
ASV _id	baseMean	log2FoldChange	lfcSE	stat	pvalue	padj	Kingdom	Phylum	Class	Order	Family	Genus	Species	contrast
ASV61	82.1247	23.7166	3.02655	7.83619	4.64407e-15	3.29729e-13	k__Fungi	p__Ascomycota	c__Sordariomycetes	o__Hypocreales	f__Nectriaceae	g__Fusarium	s__acutatum	enriched in rhizoplane of infected Pimpinellifolium
ASV138	33.0567	22.4445	3.02708	7.41455	1.22037e-13	4.33233e-12	k__Fungi	p__Ascomycota	c__Sordariomycetes	o__Xylariales	f__Xylariaceae	g__Annulohypoxylon	s__multiforme	enriched in rhizoplane of infected Pimpinellifolium
ASV74	28.3605	7.91477	2.18648	3.61987	0.000294753	0.00298964	k__Fungi	p__Ascomycota	c__Sordariomycetes	o__Hypocreales	f__Hypocreaceae	g__Trichoderma	NA	enriched in rhizoplane of infected Pimpinellifolium
ASV248	19.7838	7.39483	2.40963	3.06886	0.00214877	0.0138693	k__Fungi	p__Ascomycota	c__Sordariomycetes	o__Hypocreales	NA	NA	NA	enriched in rhizoplane of infected Pimpinellifolium
ASV73	13.6709	6.86218	2.6412	2.59813	0.0093734	0.0461777	k__Fungi	p__Ascomycota	c__Sordariomycetes	o__Hypocreales	f__Hypocreaceae	g__Trichoderma	NA	enriched in rhizoplane of infected Pimpinellifolium
ASV42	197.952	-4.22856	1.63621	-2.58436	0.00975585	0.0461777	k__Fungi	p__Mortierellomycota	c__Mortierellomycetes	o__Mortierellales	f__Mortierellaceae	g__Mortierella	NA	depleted in rhizoplane of infected Pimpinellifolium
ASV258	12.2922	-6.15035	2.26828	-2.71146	0.00669871	0.0396341	k__Fungi	p__Rozellomycota	NA	NA	NA	NA	NA	depleted in rhizoplane of infected Pimpinellifolium
ASV192	17.4266	-7.87611	3.02968	-2.59965	0.00933199	0.0461777	k__Fungi	p__Basidiomycota	c__Tremellomycetes	NA	NA	NA	NA	depleted in rhizoplane of infected Pimpinellifolium
ASV72	23.06	-8.29678	2.63237	-3.15183	0.00162253	0.0115199	k__Fungi	NA	NA	NA	NA	NA	NA	depleted in rhizoplane of infected Pimpinellifolium
ASV191	27.0921	-8.52708	2.49552	-3.41696	0.00063325	0.00499564	k__Fungi	p__Ascomycota	c__Eurotiomycetes	o__Eurotiales	f__Aspergillaceae	g__Penicillium	s__jensenii	depleted in rhizoplane of infected Pimpinellifolium
ASV135	47.598	-9.33287	2.08145	-4.48383	7.33156e-06	9.25251e-05	k__Fungi	p__Ascomycota	c__Dothideomycetes	o__Pleosporales	f__Phaeosphaeriaceae	g__Setophoma	s__terrestris	depleted in rhizoplane of infected Pimpinellifolium
ASV39	55.067	-9.54392	2.13507	-4.47008	7.81902e-06	9.25251e-05	k__Fungi	p__Ascomycota	c__Sordariomycetes	o__Sordariales	f__Chaetomiaceae	g__Chaetomium	s__nozdrenkoae	depleted in rhizoplane of infected Pimpinellifolium
ASV153	58.2587	-9.62645	2.71437	-3.54648	0.000390417	0.00346496	k__Fungi	p__Mortierellomycota	c__Mortierellomycetes	o__Mortierellales	f__Mortierellaceae	g__Mortierella	NA	depleted in rhizoplane of infected Pimpinellifolium
ASV45	154.828	-11.0404	2.40943	-4.58215	4.60218e-06	8.16888e-05	k__Fungi	NA	NA	NA	NA	NA	NA	depleted in rhizoplane of infected Pimpinellifolium
ASV108	7.71245	-21.693	3.03392	-7.15015	8.66823e-13	2.05148e-11	k__Fungi	NA	NA	NA	NA	NA	NA	depleted in rhizoplane of infected Pimpinellifolium

## Sheet: healthy Money-stressed Money
ASV_id	baseMean	log2FoldChange	lfcSE	stat	pvalue	padj	Kingdom	Phylum	Class	Order	Family	Genus	Species	contrast
ASV145	34.124	22.5676	2.96185	7.61944	2.54783e-14	1.04461e-12	k__Fungi	NA	NA	NA	NA	NA	NA	enriched in rhizoplane of infected Moneymaker
ASV89	30.7847	22.4303	3.02789	7.40791	1.28306e-13	2.31703e-12	k__Fungi	p__Ascomycota	c__Sordariomycetes	o__Sordariales	f__Chaetomiaceae	g__Chaetomium	s__angustispirale	enriched in rhizoplane of infected Moneymaker
ASV381	5.75162	20.1049	3.03514	6.62403	3.49544e-11	3.18473e-10	k__Fungi	p__Ascomycota	c__Leotiomycetes	o__Helotiales	f__Hyaloscyphaceae	g__Lachnum	NA	enriched in rhizoplane of infected Moneymaker
ASV204	4.99108	19.9122	3.03648	6.55767	5.46546e-11	4.07425e-10	k__Fungi	p__Ascomycota	c__Sordariomycetes	o__Hypocreales	f__Hypocreales_fam_Incertae_sedis	g__Acremonium	s__persicinum	enriched in rhizoplane of infected Moneymaker
ASV269	11.4402	19.8972	3.03074	6.56513	5.1988e-11	4.07425e-10	k__Fungi	NA	NA	NA	NA	NA	NA	enriched in rhizoplane of infected Moneymaker
ASV15	1101.19	13.2472	2.46016	5.38469	7.25701e-08	4.95896e-07	k__Fungi	p__Rozellomycota	NA	NA	NA	NA	NA	enriched in rhizoplane of infected Moneymaker
ASV39	37.7725	8.3799	2.03399	4.11994	3.78975e-05	0.000202081	k__Fungi	p__Ascomycota	c__Sordariomycetes	o__Sordariales	f__Chaetomiaceae	g__Chaetomium	s__nozdrenkoae	enriched in rhizoplane of infected Moneymaker
ASV74	37.7333	8.37355	2.17784	3.84489	0.000120609	0.000549441	k__Fungi	p__Ascomycota	c__Sordariomycetes	o__Hypocreales	f__Hypocreaceae	g__Trichoderma	NA	enriched in rhizoplane of infected Moneymaker
ASV67	23.2436	7.68178	2.21732	3.46444	0.000531331	0.00229311	k__Fungi	NA	NA	NA	NA	NA	NA	enriched in rhizoplane of infected Moneymaker
ASV202	18.2528	7.33426	2.91631	2.51491	0.0119064	0.0443784	k__Fungi	NA	NA	NA	NA	NA	NA	enriched in rhizoplane of infected Moneymaker
ASV11	1207.19	7.15818	1.7468	4.09787	4.16968e-05	0.000202081	k__Fungi	p__Ascomycota	c__Leotiomycetes	o__Helotiales	f__Helotiaceae	g__Hymenoscyphus	s__menthae	enriched in rhizoplane of infected Moneymaker
ASV73	14.7725	7.03278	2.27104	3.09672	0.00195677	0.00802274	k__Fungi	p__Ascomycota	c__Sordariomycetes	o__Hypocreales	f__Hypocreaceae	g__Trichoderma	NA	enriched in rhizoplane of infected Moneymaker
ASV226	17.8172	-7.41314	2.92704	-2.53265	0.0113205	0.044204	k__Fungi	p__Ascomycota	c__Sordariomycetes	o__Hypocreales	f__Hypocreaceae	g__Trichoderma	NA	depleted in rhizoplane of infected Moneymaker
ASV135	47.1497	-8.8198	2.02644	-4.35235	1.34685e-05	8.49553e-05	k__Fungi	p__Ascomycota	c__Dothideomycetes	o__Pleosporales	f__Phaeosphaeriaceae	g__Setophoma	s__terrestris	depleted in rhizoplane of infected Moneymaker
ASV128	52.5517	-8.98081	2.19217	-4.09677	4.18949e-05	0.000202081	k__Fungi	p__Ascomycota	c__Leotiomycetes	o__Helotiales	f__Hyaloscyphaceae	g__Lachnum	NA	depleted in rhizoplane of infected Moneymaker
ASV133	118.075	-10.1464	2.37476	-4.27261	1.93202e-05	0.000113161	k__Fungi	p__Ascomycota	c__Sordariomycetes	o__Hypocreales	f__Nectriaceae	g__Fusarium	NA	depleted in rhizoplane of infected Moneymaker
ASV134	15.635	-21.8121	3.02963	-7.1996	6.03912e-13	6.19009e-12	k__Fungi	p__Ascomycota	c__Sordariomycetes	o__Sordariales	f__Chaetomiaceae	g__Humicola	s__nigrescens	depleted in rhizoplane of infected Moneymaker
ASV267	11.6893	-21.9331	3.03077	-7.23681	4.59368e-13	5.38117e-12	k__Fungi	p__Basidiomycota	c__Microbotryomycetes	o__Microbotryomycetes_ord_Incertae_sedis	f__Chrysozymaceae	g__Sampaiozyma	s__ingeniosa	depleted in rhizoplane of infected Moneymaker
ASV174	15.6387	-22.331	3.02963	-7.37085	1.69539e-13	2.31703e-12	k__Fungi	p__Ascomycota	c__Sordariomycetes	o__Hypocreales	f__Nectriaceae	g__Fusarium	NA	depleted in rhizoplane of infected Moneymaker
ASV150	16.3187	-22.3938	3.02948	-7.39196	1.44675e-13	2.31703e-12	k__Fungi	NA	NA	NA	NA	NA	NA	depleted in rhizoplane of infected Moneymaker
ASV344	18.1343	-22.5292	3.02916	-7.43744	1.02658e-13	2.31703e-12	k__Fungi	p__Ascomycota	c__Eurotiomycetes	o__Chaetothyriales	f__Trichomeriaceae	g__Knufia	s__tsunedae	depleted in rhizoplane of infected Moneymaker
ASV93	187.656	-25.7125	3.02648	-8.49584	1.96511e-17	1.61139e-15	k__Fungi	p__Ascomycota	c__Sordariomycetes	o__Glomerellales	f__Plectosphaerellaceae	g__Acrostalagmus	s__luteoalbus	depleted in rhizoplane of infected Moneymaker

## Sheet: healthy Pimpi-healthy Money
ASV_id	baseMean	log2FoldChange	lfcSE	stat	pvalue	padj	Kingdom	Phylum	Class	Order	Family	Genus	Species	difference
ASV91	34.0542	22.6062	3.02731	7.46742	8.17827e-14	3.07891e-12	k__Fungi	p__Ascomycota	c__Sordariomycetes	o__Sordariales	f__Chaetomiaceae	g__Chaetomium	s__angustispirale	enriched in rhizoplane of healthy Pimpi
ASV319	30.3667	22.4793	3.02745	7.42516	1.12643e-13	3.07891e-12	k__Fungi	NA	NA	NA	NA	NA	NA	enriched in rhizoplane of healthy Pimpi
ASV94	21.683	22.0119	3.02795	7.26955	3.60692e-13	5.91534e-12	k__Fungi	p__Ascomycota	c__Sordariomycetes	o__Sordariales	f__Chaetomiaceae	g__Chaetomium	s__nozdrenkoae	enriched in rhizoplane of healthy Pimpi
ASV89	16.2252	21.6088	3.02855	7.13505	9.67526e-13	8.83673e-12	k__Fungi	p__Ascomycota	c__Sordariomycetes	o__Sordariales	f__Chaetomiaceae	g__Chaetomium	s__angustispirale	enriched in rhizoplane of healthy Pimpi
ASV446	8.22897	20.6641	3.03083	6.81796	9.23454e-12	6.88393e-11	k__Fungi	p__Glomeromycota	c__Archaeosporomycetes	o__Archaeosporales	f__Ambisporaceae	g__Ambispora	s__fennica	enriched in rhizoplane of healthy Pimpi
ASV45	213.484	11.2529	2.4071	4.67488	2.9413e-06	2.00989e-05	k__Fungi	NA	NA	NA	NA	NA	NA	enriched in rhizoplane of healthy Pimpi
ASV39	30.6322	8.45268	2.00321	4.21957	2.4477e-05	0.000154394	k__Fungi	p__Ascomycota	c__Sordariomycetes	o__Sordariales	f__Chaetomiaceae	g__Chaetomium	s__nozdrenkoae	enriched in rhizoplane of healthy Pimpi
ASV96	28.2894	8.3375	2.57577	3.2369	0.00120836	0.00619282	k__Fungi	p__Ascomycota	c__Sordariomycetes	o__Hypocreales	f__Nectriaceae	g__Fusicolla	s__septimanifiniscientiae	enriched in rhizoplane of healthy Pimpi
ASV68	23.0741	8.04307	2.90747	2.76635	0.00566877	0.0273435	k__Fungi	p__Ascomycota	c__Sordariomycetes	o__Sordariales	f__Chaetomiaceae	g__Humicola	s__nigrescens	enriched in rhizoplane of healthy Pimpi
ASV128	52.3994	-9.06537	2.21418	-4.09423	4.23571e-05	0.000248091	k__Fungi	p__Ascomycota	c__Leotiomycetes	o__Helotiales	f__Hyaloscyphaceae	g__Lachnum	NA	enriched in rhizoplane of healthy Money
ASV133	65.1638	-9.37926	2.30421	-4.0705	4.69132e-05	0.000256459	k__Fungi	p__Ascomycota	c__Sordariomycetes	o__Hypocreales	f__Nectriaceae	g__Fusarium	NA	enriched in rhizoplane of healthy Money
ASV134	9.92359	-21.5713	3.02959	-7.12021	1.07765e-12	8.83673e-12	k__Fungi	p__Ascomycota	c__Sordariomycetes	o__Sordariales	f__Chaetomiaceae	g__Humicola	s__nigrescens	enriched in rhizoplane of healthy Money
ASV219	10.1817	-21.6051	3.02951	-7.13155	9.92444e-13	8.83673e-12	k__Fungi	p__Ascomycota	c__Sordariomycetes	o__Hypocreales	f__Nectriaceae	g__Fusicolla	s__septimanifiniscientiae	enriched in rhizoplane of healthy Money
ASV138	10.8108	-21.6856	3.02931	-7.15858	8.15186e-13	8.83673e-12	k__Fungi	p__Ascomycota	c__Sordariomycetes	o__Xylariales	f__Xylariaceae	g__Annulohypoxylon	s__multiforme	enriched in rhizoplane of healthy Money
ASV174	12.0978	-21.8386	3.02898	-7.20989	5.59952e-13	7.65267e-12	k__Fungi	p__Ascomycota	c__Sordariomycetes	o__Hypocreales	f__Nectriaceae	g__Fusarium	NA	enriched in rhizoplane of healthy Money
ASV344	14.0283	-22.0327	3.0286	-7.27488	3.46722e-13	5.91534e-12	k__Fungi	p__Ascomycota	c__Eurotiomycetes	o__Chaetothyriales	f__Trichomeriaceae	g__Knufia	s__tsunedae	enriched in rhizoplane of healthy Money
ASV93	70.8207	-24.2371	2.96853	-8.16468	3.22277e-16	2.64267e-14	k__Fungi	p__Ascomycota	c__Sordariomycetes	o__Glomerellales	f__Plectosphaerellaceae	g__Acrostalagmus	s__luteoalbus	enriched in rhizoplane of healthy Money

## Sheet: stressed Pimpi-stressed Money 
ASV_id	baseMean	log2FoldChange	lfcSE	stat	pvalue	padj	Kingdom	Phylum	Class	Order	Family	Genus	Species	difference
ASV61	168.288	25.0209	3.0264	8.26755	1.36745e-16	9.43537e-15	k__Fungi	p__Ascomycota	c__Sordariomycetes	o__Hypocreales	f__Nectriaceae	g__Fusarium	s__acutatum	enriched in rhizoplane of stressed Pimpi
ASV91	10.7787	21.151	3.02957	6.98151	2.9203e-12	3.35834e-11	k__Fungi	p__Ascomycota	c__Sordariomycetes	o__Sordariales	f__Chaetomiaceae	g__Chaetomium	s__angustispirale	enriched in rhizoplane of stressed Pimpi
ASV96	7.89525	20.7624	3.0308	6.85046	7.36119e-12	7.25603e-11	k__Fungi	p__Ascomycota	c__Sordariomycetes	o__Hypocreales	f__Nectriaceae	g__Fusicolla	s__septimanifiniscientiae	enriched in rhizoplane of stressed Pimpi
ASV94	17.0972	19.7921	3.02833	6.53564	6.33369e-11	5.46281e-10	k__Fungi	p__Ascomycota	c__Sordariomycetes	o__Sordariales	f__Chaetomiaceae	g__Chaetomium	s__nozdrenkoae	enriched in rhizoplane of stressed Pimpi
ASV226	19.515	7.86982	3.02807	2.59896	0.00935073	0.0430134	k__Fungi	p__Ascomycota	c__Sordariomycetes	o__Hypocreales	f__Hypocreaceae	g__Trichoderma	NA	enriched in rhizoplane of stressed Pimpi
ASV248	17.4763	7.71605	2.43601	3.16749	0.00153759	0.00816107	k__Fungi	p__Ascomycota	c__Sordariomycetes	o__Hypocreales	NA	NA	NA	enriched in rhizoplane of stressed Pimpi
ASV34	425.089	5.68076	2.08901	2.71935	0.00654096	0.0322376	k__Fungi	p__Ascomycota	c__Eurotiomycetes	o__Onygenales	NA	NA	NA	enriched in rhizoplane of stressed Pimpi
ASV67	18.8668	-7.87325	2.3075	-3.41202	0.000644827	0.00370775	k__Fungi	NA	NA	NA	NA	NA	NA	depleted in rhizoplane of stressed Pimpi
ASV39	33.3102	-8.69122	2.15394	-4.03504	5.45924e-05	0.000342444	k__Fungi	p__Ascomycota	c__Sordariomycetes	o__Sordariales	f__Chaetomiaceae	g__Chaetomium	s__nozdrenkoae	depleted in rhizoplane of stressed Pimpi
ASV11	1207.06	-9.87153	2.07974	-4.74652	2.06943e-06	1.42791e-05	k__Fungi	p__Ascomycota	c__Leotiomycetes	o__Helotiales	f__Helotiaceae	g__Hymenoscyphus	s__menthae	depleted in rhizoplane of stressed Pimpi
ASV15	657.005	-12.9942	2.52897	-5.13813	2.7748e-07	2.12734e-06	k__Fungi	p__Rozellomycota	NA	NA	NA	NA	NA	depleted in rhizoplane of stressed Pimpi
ASV269	10.1447	-21.9713	3.02956	-7.25229	4.09774e-13	5.65488e-12	k__Fungi	NA	NA	NA	NA	NA	NA	depleted in rhizoplane of stressed Pimpi
ASV157	17.3569	-22.6864	3.02816	-7.49181	6.79296e-14	1.17179e-12	k__Fungi	NA	NA	NA	NA	NA	NA	depleted in rhizoplane of stressed Pimpi
ASV108	31.1473	-23.2642	3.02729	-7.68484	1.53191e-14	3.5234e-13	k__Fungi	NA	NA	NA	NA	NA	NA	depleted in rhizoplane of stressed Pimpi
ASV145	29.5809	-23.4228	3.02735	-7.73708	1.01723e-14	3.50946e-13	k__Fungi	NA	NA	NA	NA	NA	NA	depleted in rhizoplane of stressed Pimpi

## Sheet: healthy Pimpi-stressed Money
ASV_id	baseMean	log2FoldChange	lfcSE	stat	pvalue	padj	Kingdom	Phylum	Class	Order	Family	Genus	Species	difference
ASV91	31.8684	22.4651	3.02734	7.42074	1.16472e-13	4.48417e-12	k__Fungi	p__Ascomycota	c__Sordariomycetes	o__Sordariales	f__Chaetomiaceae	g__Chaetomium	s__angustispirale	enriched in rhizoplane of healthy Pimpi
ASV94	20.2912	22.2073	3.028	7.33398	2.2341e-13	5.7342e-12	k__Fungi	p__Ascomycota	c__Sordariomycetes	o__Sordariales	f__Chaetomiaceae	g__Chaetomium	s__nozdrenkoae	enriched in rhizoplane of healthy Pimpi
ASV406	9.15215	21.4782	3.03019	7.08807	1.35991e-12	2.09426e-11	k__Fungi	p__Ascomycota	c__Orbiliomycetes	o__Orbiliales	f__Orbiliaceae	g__Arthrobotrys	s__oligospora	enriched in rhizoplane of healthy Pimpi
ASV135	27.868	8.14056	1.9807	4.10995	3.95749e-05	0.000338585	k__Fungi	p__Ascomycota	c__Dothideomycetes	o__Pleosporales	f__Phaeosphaeriaceae	g__Setophoma	s__terrestris	enriched in rhizoplane of healthy Pimpi
ASV96	25.783	8.02867	2.5888	3.10131	0.00192667	0.0105967	k__Fungi	p__Ascomycota	c__Sordariomycetes	o__Hypocreales	f__Nectriaceae	g__Fusicolla	s__septimanifiniscientiae	enriched in rhizoplane of healthy Pimpi
ASV45	200.898	7.96934	2.31591	3.44113	0.000579293	0.00371713	k__Fungi	NA	NA	NA	NA	NA	NA	enriched in rhizoplane of healthy Pimpi
ASV73	16.2928	-7.47204	2.28134	-3.27528	0.00105557	0.0062522	k__Fungi	p__Ascomycota	c__Sordariomycetes	o__Hypocreales	f__Hypocreaceae	g__Trichoderma	NA	depleted in rhizoplne of healthy Pimpi
ASV11	1976.05	-7.88775	1.82388	-4.3247	1.52741e-05	0.000147014	k__Fungi	p__Ascomycota	c__Leotiomycetes	o__Helotiales	f__Helotiaceae	g__Hymenoscyphus	s__menthae	depleted in rhizoplne of healthy Pimpi
ASV67	24.2139	-8.04192	2.22439	-3.61534	0.000299958	0.00209971	k__Fungi	NA	NA	NA	NA	NA	NA	depleted in rhizoplne of healthy Pimpi
ASV74	27.1991	-8.20675	2.13227	-3.84883	0.000118686	0.00091388	k__Fungi	p__Ascomycota	c__Sordariomycetes	o__Hypocreales	f__Hypocreaceae	g__Trichoderma	NA	depleted in rhizoplne of healthy Pimpi
ASV15	981.303	-13.3822	2.45219	-5.45725	4.83574e-08	5.31932e-07	k__Fungi	p__Rozellomycota	NA	NA	NA	NA	NA	depleted in rhizoplne of healthy Pimpi
ASV214	8.10933	-20.6125	3.03112	-6.8003	1.04404e-11	1.33985e-10	k__Fungi	p__Ascomycota	c__Sordariomycetes	o__Hypocreales	f__Nectriaceae	NA	NA	depleted in rhizoplne of healthy Pimpi
ASV157	21.9483	-21.9905	3.02802	-7.26235	3.80428e-13	7.32324e-12	k__Fungi	NA	NA	NA	NA	NA	NA	depleted in rhizoplne of healthy Pimpi
ASV145	37.7228	-22.7525	2.97073	-7.6589	1.87529e-14	1.44398e-12	k__Fungi	NA	NA	NA	NA	NA	NA	depleted in rhizoplne of healthy Pimpi

## Sheet: healthy Money-stressed Pimpi
ASV_id	baseMean	log2FoldChange	lfcSE	stat	pvalue	padj	Kingdom	Phylum	Class	Order	Family	Genus	Species	difference
ASV134	18.4229	22.4774	3.02864	7.4216	1.15712e-13	4.34191e-12	k__Fungi	p__Ascomycota	c__Sordariomycetes	o__Sordariales	f__Chaetomiaceae	g__Humicola	s__nigrescens	enriched in rhizoplane of healthy Money
ASV153	16.6408	22.3469	3.0289	7.3779	1.60811e-13	4.34191e-12	k__Fungi	p__Mortierellomycota	c__Mortierellomycetes	o__Mortierellales	f__Mortierellaceae	g__Mortierella	NA	enriched in rhizoplane of healthy Money
ASV267	15.1523	22.217	3.02916	7.33438	2.22755e-13	4.51079e-12	k__Fungi	p__Basidiomycota	c__Microbotryomycetes	o__Microbotryomycetes_ord_Incertae_sedis	f__Chrysozymaceae	g__Sampaiozyma	s__ingeniosa	enriched in rhizoplane of healthy Money
ASV219	11.6481	21.8621	3.03006	7.21505	5.39133e-13	8.3205e-12	k__Fungi	p__Ascomycota	c__Sordariomycetes	o__Hypocreales	f__Nectriaceae	g__Fusicolla	s__septimanifiniscientiae	enriched in rhizoplane of healthy Money
ASV133	92.7997	9.96774	2.35597	4.23085	2.32812e-05	0.000171434	k__Fungi	p__Ascomycota	c__Sordariomycetes	o__Hypocreales	f__Nectriaceae	g__Fusarium	NA	enriched in rhizoplane of healthy Money
ASV224	46.7251	8.97709	2.74628	3.26882	0.00107997	0.00672904	k__Fungi	p__Ascomycota	c__Leotiomycetes	o__Helotiales	f__Myxotrichaceae	g__Oidiodendron	NA	enriched in rhizoplane of healthy Money
ASV135	37.7312	8.66915	2.00121	4.33195	1.47794e-05	0.000119713	k__Fungi	p__Ascomycota	c__Dothideomycetes	o__Pleosporales	f__Phaeosphaeriaceae	g__Setophoma	s__terrestris	enriched in rhizoplane of healthy Money
ASV301	19.6924	7.72958	2.96597	2.60609	0.00915832	0.0370912	k__Fungi	p__Ascomycota	c__Eurotiomycetes	o__Eurotiales	f__Thermoascaceae	g__Byssochlamys	s__zollerniae	enriched in rhizoplane of healthy Money
ASV289	13.4485	7.17788	2.71864	2.64024	0.00828464	0.0353187	k__Fungi	p__Ascomycota	c__Eurotiomycetes	o__Eurotiales	f__Thermoascaceae	g__Byssochlamys	s__zollerniae	enriched in rhizoplane of healthy Money
ASV72	12.84	7.11491	2.42681	2.93179	0.00337014	0.0181988	k__Fungi	NA	NA	NA	NA	NA	NA	enriched in rhizoplane of healthy Money
ASV427	6.50159	6.13161	2.13865	2.86705	0.00414319	0.0209749	k__Fungi	p__Ascomycota	c__Leotiomycetes	o__Helotiales	NA	NA	NA	enriched in rhizoplane of healthy Money
ASV128	77.2768	5.93164	2.19541	2.70184	0.00689576	0.0310309	k__Fungi	p__Ascomycota	c__Leotiomycetes	o__Helotiales	f__Hyaloscyphaceae	g__Lachnum	NA	enriched in rhizoplane of healthy Money
ASV73	15.8104	-7.12109	2.62112	-2.71681	0.00659144	0.0310309	k__Fungi	p__Ascomycota	c__Sordariomycetes	o__Hypocreales	f__Hypocreaceae	g__Trichoderma	NA	depleted in rhizoplane of healthy Money
ASV248	23.6459	-7.70074	2.38292	-3.23164	0.00123082	0.00712116	k__Fungi	p__Ascomycota	c__Sordariomycetes	o__Hypocreales	NA	NA	NA	depleted in rhizoplane of healthy Money
ASV74	32.6498	-8.16689	2.14934	-3.79972	0.000144859	0.000977798	k__Fungi	p__Ascomycota	c__Sordariomycetes	o__Hypocreales	f__Hypocreaceae	g__Trichoderma	NA	depleted in rhizoplane of healthy Money
ASV91	13.9345	-19.2048	3.02878	-6.34077	2.28613e-10	2.05752e-09	k__Fungi	p__Ascomycota	c__Sordariomycetes	o__Sordariales	f__Chaetomiaceae	g__Chaetomium	s__angustispirale	depleted in rhizoplane of healthy Money
ASV96	11.4119	-20.805	3.02936	-6.8678	6.51978e-12	6.60128e-11	k__Fungi	p__Ascomycota	c__Sordariomycetes	o__Hypocreales	f__Nectriaceae	g__Fusicolla	s__septimanifiniscientiae	depleted in rhizoplane of healthy Money
ASV94	22.1031	-21.7269	3.02782	-7.17576	7.19056e-13	8.3205e-12	k__Fungi	p__Ascomycota	c__Sordariomycetes	o__Sordariales	f__Chaetomiaceae	g__Chaetomium	s__nozdrenkoae	depleted in rhizoplane of healthy Money
ASV89	22.3051	-21.7414	3.02781	-7.18057	6.94196e-13	8.3205e-12	k__Fungi	p__Ascomycota	c__Sordariomycetes	o__Sordariales	f__Chaetomiaceae	g__Chaetomium	s__angustispirale	depleted in rhizoplane of healthy Money
ASV61	104.12	-23.8873	3.02653	-7.89262	2.95906e-15	2.39684e-13	k__Fungi	p__Ascomycota	c__Sordariomycetes	o__Hypocreales	f__Nectriaceae	g__Fusarium	s__acutatum	depleted in rhizoplane of healthy Money
